# Supplementary material for: (E)-2-[4-(Piperidin-1-yl)benzyl­idene]-2,3-dihydro-1H-inden-1-one
Source: Acta Crystallogr Sect E Struct Rep Online. 2010 Oct 20;66(Pt 11):o2878. doi: 10.1107/S1600536810041723 (PMC3009073; doi:10.1107/S1600536810041723)
Supplement: Supplementary file 2 [file e-66-o2878-Isup2.hkl]

# 
# h,k,l, Fc-squared, Fo-squared, sigma(Fo-squared) and status flag 
# 
data_I
_shelx_title ' se13m in Pca2(1)  (100K)' 
_shelx_refln_list_code          4 
_shelx_F_calc_maximum      196.47 
_exptl_crystal_F_000       648.00 
_reflns_d_resolution_high  0.6803 
 
loop_ 
 _symmetry_equiv_pos_as_xyz 
 'x, y, z' 
 '-x, -y, z+1/2' 
 'x+1/2, -y, z' 
 '-x+1/2, y, z+1/2' 
 
_cell_length_a    31.5866 
_cell_length_b     6.3168 
_cell_length_c     7.8396 
_cell_angle_alpha  90.000 
_cell_angle_beta   90.000 
_cell_angle_gamma  90.000 
 
_shelx_F_squared_multiplier     1.000 
 
loop_ 
 _refln_index_h 
 _refln_index_k 
 _refln_index_l 
 _refln_F_squared_calc 
 _refln_F_squared_meas 
 _refln_F_squared_sigma 
 _refln_observed_status 
   6   0   0      133.52      123.41      3.62 o 
   8   0   0      208.79      215.02      6.02 o 
  10   0   0       23.87       28.65      2.84 o 
  12   0   0       18.10       21.84      1.26 o 
  14   0   0      271.75      349.11     12.02 o 
  16   0   0       56.09       69.64      4.63 o 
  18   0   0      283.59      325.49      6.96 o 
  20   0   0        0.75        1.41      1.51 o 
  22   0   0      242.54      231.63      9.01 o 
  24   0   0       33.19       25.90      2.08 o 
  26   0   0      895.36      844.18     16.20 o 
  28   0   0      177.62      167.62      7.94 o 
  30   0   0        0.00        0.40      2.15 o 
  32   0   0      126.51      113.03      6.60 o 
  34   0   0      178.95      173.59      8.46 o 
  36   0   0      105.80      122.02      7.18 o 
  38   0   0      216.14      243.42     10.40 o 
  40   0   0      106.77      111.37      7.15 o 
  42   0   0        0.41       -1.10      2.81 o 
  44   0   0        0.00        1.62      2.99 o 
  46   0   0        4.78        5.23      3.21 o 
   0   1   0     5599.60     5190.19    124.37 o 
   1   1   0      142.99      151.73      4.45 o 
   2   1   0     3234.76     3140.27     74.76 o 
   5   1   0     1029.10     1077.63     26.96 o 
   6   1   0       65.52       75.26      3.38 o 
   7   1   0      173.91      170.86      5.69 o 
   8   1   0       33.65       42.14      2.39 o 
   9   1   0        2.72        5.14      0.51 o 
  10   1   0     2370.96     2381.82     72.16 o 
  11   1   0      557.06      601.52     11.02 o 
  12   1   0      111.29      127.33      2.58 o 
  13   1   0      584.14      581.02      7.48 o 
  14   1   0     1581.51     1785.16     21.31 o 
  15   1   0     1103.52     1142.08     14.03 o 
  16   1   0     1895.58     2054.09     24.50 o 
  17   1   0      366.24      355.41      5.70 o 
  18   1   0      127.56      139.46      2.64 o 
  19   1   0        5.36        6.18      0.69 o 
  20   1   0       72.01       75.23      1.95 o 
  21   1   0      756.76      692.03      9.30 o 
  22   1   0      929.93      896.77     11.71 o 
  23   1   0      758.01      704.21     14.11 o 
  24   1   0       63.45       75.56      2.79 o 
  25   1   0      167.20      174.20      6.19 o 
  26   1   0      509.66      464.43      8.95 o 
  27   1   0      490.72      449.01      9.94 o 
  28   1   0     1180.99     1089.50     16.62 o 
  29   1   0      831.85      776.77     12.55 o 
  30   1   0       44.22       36.72      6.32 o 
  31   1   0        4.63        3.14      4.09 o 
  32   1   0        6.87       12.91      2.07 o 
  33   1   0       47.83       50.24      3.33 o 
  34   1   0       24.29       23.62      2.53 o 
  35   1   0       57.73       54.90      3.49 o 
  36   1   0       24.76       31.19      3.89 o 
  37   1   0        3.11        1.46      1.70 o 
  38   1   0       25.82       34.84      2.94 o 
  39   1   0       12.04       16.64      2.34 o 
  40   1   0      115.33      116.81      9.51 o 
  41   1   0      176.45      192.14      5.94 o 
  42   1   0        9.01       14.78      4.26 o 
  43   1   0       11.06       10.97      4.18 o 
  44   1   0        6.08       18.58      4.57 o 
  45   1   0        0.53       -0.48      3.40 o 
  46   1   0        0.23       -2.65      3.53 o 
   0   2   0      126.26       99.44      4.02 o 
   1   2   0        3.14        2.87      0.72 o 
   2   2   0      438.46      418.58      8.33 o 
   3   2   0      353.22      335.67      9.53 o 
   4   2   0      232.39      257.38      7.58 o 
   5   2   0     1238.21     1186.09     29.44 o 
   6   2   0     1155.84     1184.85     29.32 o 
   7   2   0     1555.64     1647.56     28.37 o 
   8   2   0       11.45       14.22      1.27 o 
   9   2   0      418.73      463.37      7.28 o 
  10   2   0      348.82      375.04      7.75 o 
  11   2   0      701.05      735.19     13.72 o 
  12   2   0     3707.59     4000.84     68.42 o 
  13   2   0     1900.61     2071.72     45.03 o 
  14   2   0     1099.49     1211.38     17.45 o 
  15   2   0      560.79      598.13      9.30 o 
  16   2   0        2.65        0.29      0.87 o 
  17   2   0        0.92        0.35      1.08 o 
  18   2   0        2.07        2.82      0.94 o 
  19   2   0      429.83      426.32     14.02 o 
  20   2   0       43.88       34.85      2.64 o 
  21   2   0        9.67       11.64      1.77 o 
  22   2   0       85.74       85.37      5.86 o 
  23   2   0      220.11      194.75      6.05 o 
  24   2   0        1.86        2.10      2.29 o 
  25   2   0      538.69      459.81     10.85 o 
  26   2   0        6.96        3.57      1.52 o 
  27   2   0       46.63       30.40      3.84 o 
  28   2   0      570.57      519.05     14.80 o 
  29   2   0       14.65       14.00      2.69 o 
  30   2   0       87.61       72.41      4.15 o 
  31   2   0        5.16       10.60      2.19 o 
  32   2   0       43.56       41.17      3.57 o 
  33   2   0       38.89       48.70      5.79 o 
  34   2   0        2.23       -2.73      3.03 o 
  35   2   0        4.39        1.47      3.29 o 
  36   2   0       77.54       83.89      7.50 o 
  37   2   0      135.99      129.38      9.19 o 
  38   2   0       12.03        4.54      3.81 o 
  39   2   0       33.35       44.54      6.22 o 
  40   2   0       75.20       81.83      7.89 o 
  41   2   0       12.46        8.54      4.57 o 
  42   2   0        1.10       -2.21      3.66 o 
  43   2   0       11.51       24.23      5.34 o 
  44   2   0        1.08       -0.23      3.83 o 
  45   2   0        6.82        5.40      4.31 o 
   0   3   0      441.04      512.44     14.94 o 
   1   3   0     1322.56     1413.42     25.67 o 
   2   3   0     2612.40     2777.60    120.66 o 
   3   3   0       43.27       51.55      3.49 o 
   4   3   0        0.38        1.16      0.70 o 
   5   3   0       25.76       30.34      3.08 o 
   6   3   0      289.64      289.49     15.99 o 
   7   3   0       70.92       80.37      2.83 o 
   8   3   0       13.35       17.63      1.86 o 
   9   3   0      236.51      301.63     14.48 o 
  10   3   0      155.93      172.81      4.18 o 
  11   3   0        7.19        5.96      1.15 o 
  12   3   0      169.15      197.41      3.94 o 
  13   3   0       11.46       16.43      1.52 o 
  14   3   0      181.49      188.81      4.93 o 
  15   3   0      544.48      572.37     26.00 o 
  16   3   0        7.41       15.90      2.76 o 
  17   3   0      219.85      224.19      9.39 o 
  18   3   0      200.05      202.16      5.97 o 
  19   3   0        4.26        0.70      1.61 o 
  20   3   0        1.23        0.06      1.12 o 
  21   3   0        4.37        4.17      1.71 o 
  22   3   0        2.50        1.54      2.50 o 
  23   3   0       34.77       32.74      2.96 o 
  24   3   0        3.90        6.15      1.67 o 
  25   3   0      172.36      131.53      9.16 o 
  26   3   0        1.05        2.90      1.60 o 
  27   3   0       43.92       34.27      6.32 o 
  28   3   0       23.69       32.09      4.56 o 
  29   3   0       58.34       45.28      4.23 o 
  30   3   0       11.65        9.76      2.75 o 
  31   3   0        4.51        6.21      2.14 o 
  32   3   0        0.77        0.47      1.72 o 
  33   3   0        3.90        7.27      2.30 o 
  34   3   0       51.22       53.87      4.38 o 
  35   3   0        3.03       -0.65      2.23 o 
  36   3   0      108.46      105.77      8.53 o 
  37   3   0        8.81       11.60      4.50 o 
  38   3   0       23.16       26.89      5.72 o 
  39   3   0        2.27        0.52      3.92 o 
  40   3   0      356.50      395.38     16.55 o 
  41   3   0       50.58       56.46      7.61 o 
  42   3   0        3.93       -4.34      4.34 o 
  43   3   0       39.57       42.18      7.17 o 
   0   4   0       83.39       87.07      4.96 o 
   1   4   0      347.91      387.46      9.05 o 
   2   4   0      616.54      724.70     14.80 o 
   3   4   0        0.54        1.24      0.87 o 
   4   4   0        5.77        4.72      1.16 o 
   5   4   0       45.93       37.07      2.39 o 
   6   4   0      232.63      234.83      6.32 o 
   7   4   0       74.18       47.18      2.50 o 
   8   4   0       37.06       36.27      2.38 o 
   9   4   0      816.73      785.39     15.23 o 
  10   4   0       69.73       69.74      3.29 o 
  11   4   0      101.60       95.62      4.72 o 
  12   4   0      245.84      209.22      7.58 o 
  13   4   0      822.57      766.18     20.88 o 
  15   4   0       87.27       77.78      5.71 o 
  16   4   0      151.11      144.44      7.93 o 
  17   4   0      298.19      303.08     12.37 o 
  18   4   0      433.38      430.35     15.72 o 
  19   4   0       88.99       87.50      6.17 o 
  20   4   0      135.89      151.17      8.30 o 
  21   4   0      133.47      127.22      7.73 o 
  22   4   0       31.67       29.12      4.31 o 
  23   4   0       13.86       10.21      2.98 o 
  24   4   0       76.13       79.41      6.27 o 
  25   4   0       44.41       32.10      4.63 o 
  26   4   0        9.46        7.11      2.70 o 
  27   4   0        7.27        8.79      3.11 o 
  28   4   0        6.00        3.57      2.70 o 
  29   4   0      107.98      108.14      7.67 o 
  30   4   0       79.42       78.13      6.66 o 
  31   4   0       14.37       16.49      3.81 o 
  32   4   0        0.84       -0.09      2.21 o 
  33   4   0       47.51       41.07      5.69 o 
  34   4   0       88.14       88.71      7.45 o 
  36   4   0        0.04        2.22      2.91 o 
  37   4   0      201.93      248.12     12.82 o 
  39   4   0       56.55       54.19      7.55 o 
  40   4   0      204.21      251.21     13.63 o 
  41   4   0       87.93      113.96     10.33 o 
   0   5   0       73.56       64.57      4.62 o 
   1   5   0        4.46        8.03      1.55 o 
   2   5   0       62.42       64.60      3.37 o 
   3   5   0        2.69       -0.29      0.99 o 
   4   5   0        0.16        0.53      1.47 o 
   5   5   0      242.48      252.19      7.18 o 
   6   5   0       32.09       28.91      2.58 o 
   7   5   0       27.98       29.62      2.58 o 
   8   5   0      457.48      446.53     12.17 o 
   9   5   0        7.80        6.89      1.27 o 
  10   5   0      223.94      210.81      5.14 o 
  11   5   0     1388.53     1443.28     22.40 o 
  12   5   0       55.31       55.73      5.84 o 
  13   5   0      734.42      693.06     22.72 o 
  14   5   0      251.19      220.84     10.61 o 
  15   5   0     2629.07     2457.20     65.29 o 
  16   5   0      128.88      149.50      8.66 o 
  17   5   0      468.36      432.82     16.66 o 
  18   5   0       84.83       81.54      6.48 o 
  19   5   0      136.66      112.96      7.63 o 
  20   5   0       87.09       93.58      7.18 o 
  21   5   0       52.33       37.31      5.28 o 
  22   5   0       37.00       43.86      5.71 o 
  23   5   0       75.38       67.16      7.16 o 
  24   5   0        1.03        2.23      2.44 o 
  25   5   0        0.33        4.05      2.91 o 
  26   5   0        7.00        5.27      2.88 o 
  27   5   0        3.70        7.26      3.38 o 
  28   5   0        0.10       -0.71      2.51 o 
  29   5   0      113.03      113.03      8.38 o 
  30   5   0       44.58       54.37      6.83 o 
  31   5   0        3.57       -0.04      2.46 o 
  32   5   0        4.19        8.45      3.57 o 
  33   5   0       24.78       25.10      5.19 o 
  34   5   0       55.64       67.10      7.82 o 
  35   5   0        0.27        3.88      3.43 o 
  36   5   0       59.02       78.04      8.74 o 
  37   5   0      216.67      229.96     13.01 o 
  38   5   0        1.24        2.51      3.73 o 
  39   5   0        5.02        3.56      3.54 o 
   0   6   0        0.00        0.71      1.75 o 
   1   6   0      816.05      749.22     16.58 o 
   2   6   0       65.60       57.42      3.74 o 
   3   6   0      134.77      138.47      6.64 o 
   4   6   0       73.36       59.18      3.77 o 
   5   6   0      217.10      223.48      7.16 o 
   6   6   0       79.51       69.28      3.94 o 
   7   6   0      487.47      475.74     12.76 o 
   8   6   0       13.45       14.83      2.21 o 
   9   6   0        0.39        0.90      1.45 o 
  10   6   0      159.74      146.56      8.73 o 
  11   6   0       26.25       29.77      4.70 o 
  12   6   0       64.90       69.04      7.10 o 
  13   6   0       86.77       94.95      7.23 o 
  14   6   0      140.69      158.05      9.56 o 
  15   6   0      121.00      123.71      8.38 o 
  16   6   0      111.93      110.58      7.97 o 
  17   6   0       25.07       29.90      5.10 o 
  18   6   0      138.11      117.18      8.46 o 
  19   6   0      163.80      193.83     11.07 o 
  20   6   0       56.23       51.29      6.61 o 
  21   6   0       77.35       73.82      7.84 o 
  22   6   0        2.42        0.21      2.55 o 
  23   6   0       57.38       67.34      7.48 o 
  24   6   0        3.44       -2.60      2.60 o 
  25   6   0      327.90      323.84     15.49 o 
  26   6   0       30.82       47.80      6.71 o 
  27   6   0        1.32       -0.20      2.74 o 
  28   6   0       44.84       55.17      7.39 o 
  29   6   0       30.07       29.02      5.56 o 
  30   6   0       15.67       28.84      5.61 o 
  31   6   0       42.88       37.47      6.58 o 
  32   6   0        4.40        2.68      3.47 o 
  33   6   0       86.02       91.27      9.70 o 
  34   6   0        4.71        6.42      4.05 o 
  35   6   0       39.40       57.28      7.94 o 
   0   7   0      906.09      821.12     26.22 o 
   1   7   0        5.48        9.02      2.70 o 
   2   7   0      117.50      102.23      7.48 o 
   3   7   0      427.29      395.12     10.95 o 
   4   7   0       31.11       26.50      3.07 o 
   5   7   0        0.42        1.25      1.62 o 
   6   7   0        3.47        3.01      1.69 o 
   7   7   0        5.43        5.97      2.84 o 
   8   7   0        0.03        2.13      2.58 o 
   9   7   0       56.76       50.28      6.30 o 
  10   7   0       36.36       34.25      5.30 o 
  11   7   0        4.27        0.71      2.51 o 
  12   7   0       12.31       16.34      4.11 o 
  13   7   0        9.51       13.93      3.86 o 
  14   7   0       46.98       56.02      6.86 o 
  15   7   0       17.48       22.53      4.66 o 
  16   7   0       53.76       53.89      6.97 o 
  17   7   0       21.30       35.28      5.67 o 
  18   7   0        2.23        1.67      2.81 o 
  19   7   0      162.72      161.13     10.62 o 
  20   7   0       23.27       26.32      5.26 o 
  21   7   0       25.07       28.40      5.54 o 
  22   7   0      137.47      153.21     10.61 o 
  23   7   0      169.48      181.95     11.65 o 
  24   7   0       29.60       32.49      6.21 o 
  25   7   0       94.02      105.87      9.19 o 
  26   7   0       18.80       18.81      4.98 o 
  27   7   0        8.15        5.27      4.11 o 
  28   7   0       61.81       71.96      8.72 o 
  29   7   0        4.48        6.21      3.96 o 
  30   7   0       17.13       19.99      5.46 o 
   0   8   0       57.98       53.52      6.45 o 
   1   8   0        4.21        7.06      2.33 o 
   2   8   0        1.08        0.41      1.80 o 
   3   8   0        0.00       -1.87      2.47 o 
   4   8   0        3.70        2.90      2.88 o 
   5   8   0       68.96       70.25      7.65 o 
   6   8   0        0.16       -0.75      2.50 o 
   7   8   0       24.11       27.55      5.34 o 
   8   8   0       10.82       20.48      4.74 o 
   9   8   0      211.64      218.63     12.40 o 
  10   8   0       20.96       20.85      4.87 o 
  11   8   0       20.64       26.76      5.34 o 
  12   8   0        5.19        4.68      3.29 o 
  13   8   0        0.00       -0.39      3.08 o 
  14   8   0        0.49        3.09      3.12 o 
  15   8   0       11.02        5.69      3.61 o 
  16   8   0       25.41       34.61      6.21 o 
  17   8   0       82.19       96.88      9.86 o 
  18   8   0        5.69        5.28      3.95 o 
  19   8   0      146.86      156.66     11.35 o 
  20   8   0        3.32        3.57      3.63 o 
  21   8   0       42.80       45.27      7.30 o 
  22   8   0        0.68       -0.90      3.35 o 
  23   8   0       13.31       17.93      5.31 o 
   2   9   0        2.19        2.41      3.38 o 
   3   9   0        0.00       -2.76      2.76 o 
   4   9   0        9.34        9.88      4.27 o 
   5   9   0        8.02        9.12      4.00 o 
   6   9   0      164.01      168.33     10.96 o 
   7   9   0        6.44        6.73      3.96 o 
   8   9   0       11.74       17.69      5.07 o 
   9   9   0        4.16        8.16      4.37 o 
  10   9   0       41.54       42.95      7.04 o 
  11   9   0       23.75       34.99      6.48 o 
   2   0   1      679.05      764.49     18.99 o 
   4   0   1     5324.84     5450.92     75.42 o 
   6   0   1     2989.65     2978.30     41.08 o 
   8   0   1     1885.82     1922.21     22.62 o 
  10   0   1     2236.34     2259.98     26.57 o 
  12   0   1      739.17      755.11      9.54 o 
  14   0   1      684.38      695.92      8.97 o 
  16   0   1      306.00      287.36      4.40 o 
  18   0   1      385.79      337.49      6.15 o 
  20   0   1      414.79      419.90      6.19 o 
  22   0   1      581.69      520.52     10.71 o 
  24   0   1     1323.50     1278.80     19.69 o 
  26   0   1     5346.17     5023.19     67.79 o 
  28   0   1       20.55       26.89      2.45 o 
  30   0   1       39.75       39.29      3.02 o 
  32   0   1       43.29       50.24      3.39 o 
  34   0   1       24.40       25.91      3.97 o 
  36   0   1        7.83        7.57      2.14 o 
  38   0   1       13.92       17.08      3.67 o 
  40   0   1       20.59       21.21      2.92 o 
  42   0   1       45.62       51.80      3.89 o 
  44   0   1       56.03       57.58      4.02 o 
  46   0   1        1.11        2.03      2.13 o 
   1   1   1     3613.12     3576.31     42.75 o 
   2   1   1    11488.84    11207.21    133.90 o 
   3   1   1     5095.63     5173.73     61.55 o 
   4   1   1     2389.49     2534.94     61.17 o 
   5   1   1      384.94      390.07      7.64 o 
   6   1   1      387.03      372.81      6.05 o 
   7   1   1        2.38        0.98      0.39 o 
   8   1   1      292.87      283.00      4.03 o 
   9   1   1      461.98      493.00      7.79 o 
  10   1   1     1047.53     1106.15     13.61 o 
  11   1   1     1073.73     1120.93     14.02 o 
  12   1   1     2990.16     3147.18     30.16 o 
  13   1   1     1941.87     1997.34     17.91 o 
  14   1   1      941.44     1014.74      9.54 o 
  15   1   1     1112.49     1186.05     11.05 o 
  16   1   1       25.44       32.35      1.03 o 
  17   1   1       62.09       57.65      1.41 o 
  18   1   1      437.23      391.63      4.35 o 
  19   1   1      109.35      106.53      2.16 o 
  20   1   1      116.86      116.54      2.39 o 
  21   1   1       53.00       44.56      1.31 o 
  22   1   1      139.34      137.63      2.31 o 
  23   1   1      734.39      677.64      7.09 o 
  24   1   1      192.21      173.05      2.71 o 
  25   1   1      890.53      796.95      8.93 o 
  26   1   1      179.56      165.39      3.03 o 
  27   1   1      984.23      860.70     12.63 o 
  28   1   1       30.88       40.61      1.61 o 
  29   1   1      311.36      272.60      4.54 o 
  30   1   1        9.22        9.90      1.22 o 
  31   1   1       56.77       53.13      2.09 o 
  32   1   1       98.37       92.35      2.95 o 
  33   1   1       19.24       17.30      1.65 o 
  34   1   1        7.21        4.84      1.31 o 
  35   1   1        1.63        1.30      1.16 o 
  36   1   1       29.98       31.75      2.00 o 
  37   1   1        7.06        7.09      1.37 o 
  38   1   1       33.61       31.57      2.02 o 
  39   1   1       35.01       37.52      2.14 o 
  40   1   1        9.39        7.25      1.43 o 
  41   1   1       34.97       36.01      2.83 o 
  42   1   1        4.62        7.08      1.72 o 
  43   1   1       50.04       52.10      8.14 o 
  44   1   1        4.29        6.36      2.72 o 
  45   1   1        4.51        2.12      2.58 o 
   1   2   1      322.64      316.44     13.11 o 
   2   2   1      848.73      890.39     11.52 o 
   3   2   1     1053.39     1100.23     16.09 o 
   4   2   1     1013.75     1058.97     15.48 o 
   5   2   1      327.23      328.49      5.46 o 
   6   2   1      360.96      378.04      6.93 o 
   7   2   1      367.72      380.98      5.44 o 
   8   2   1      806.37      832.34     14.93 o 
   9   2   1      400.29      442.28      6.25 o 
  10   2   1      365.45      395.68      6.92 o 
  11   2   1     2460.09     2642.69     45.95 o 
  12   2   1      240.85      245.68      4.87 o 
  13   2   1     1306.95     1422.02     21.08 o 
  14   2   1     1685.96     1759.48     21.90 o 
  15   2   1       19.28       28.36      1.23 o 
  16   2   1       63.94       83.16      2.72 o 
  17   2   1      119.34      129.17      2.57 o 
  18   2   1      244.97      251.72      3.96 o 
  19   2   1       41.49       42.90      1.53 o 
  20   2   1       84.32       74.22      2.07 o 
  21   2   1       54.48       45.55      1.65 o 
  22   2   1       16.37       17.60      1.48 o 
  23   2   1       56.45       49.44      2.20 o 
  24   2   1      122.23      109.76      3.29 o 
  25   2   1      327.13      306.04      9.66 o 
  26   2   1       83.37       89.52      3.09 o 
  27   2   1      596.32      469.66      9.14 o 
  28   2   1      386.46      359.01      7.46 o 
  29   2   1      358.76      321.32      6.27 o 
  30   2   1       36.49       35.25      3.33 o 
  31   2   1       11.35        8.93      2.41 o 
  32   2   1       47.39       42.25      3.05 o 
  33   2   1       69.39       64.33      3.57 o 
  34   2   1       23.06       24.19      2.56 o 
  35   2   1       30.54       29.02      6.94 o 
  36   2   1       43.48       44.14      4.15 o 
  37   2   1       55.52       66.34      5.03 o 
  38   2   1        7.05        6.45      7.22 o 
  39   2   1       41.02       43.42      9.73 o 
  40   2   1      137.48      143.53     11.89 o 
  41   2   1      128.54      145.39      6.79 o 
  42   2   1       64.61       69.53      5.36 o 
  43   2   1       86.54       81.61      6.74 o 
  44   2   1        1.87       -2.63      2.63 o 
  45   2   1       51.41       47.00      8.48 o 
   1   3   1      790.52      866.05     11.72 o 
   2   3   1       26.39       32.64      1.58 o 
   3   3   1      360.93      393.77      7.10 o 
   4   3   1      256.17      293.43      4.91 o 
   5   3   1      186.63      200.43      3.28 o 
   6   3   1       18.93       20.90      1.06 o 
   7   3   1       28.00       30.81      1.65 o 
   8   3   1      209.74      232.54      4.60 o 
   9   3   1        5.44        8.12      1.50 o 
  10   3   1      494.25      501.58      8.36 o 
  11   3   1      236.10      242.34      8.29 o 
  12   3   1      492.14      503.11      7.34 o 
  13   3   1      340.53      320.39      7.68 o 
  14   3   1      123.63      141.59      2.83 o 
  15   3   1      198.32      215.25      4.90 o 
  16   3   1      138.82      158.36      5.30 o 
  17   3   1      527.07      514.59      9.23 o 
  18   3   1      436.75      410.46      6.61 o 
  19   3   1       15.36       17.39      2.29 o 
  20   3   1      319.49      322.66      6.94 o 
  21   3   1      129.39      108.87      3.84 o 
  22   3   1       35.13       29.24      4.87 o 
  23   3   1       29.71       23.26      2.15 o 
  24   3   1      233.69      165.68      4.20 o 
  25   3   1      284.03      236.02      5.20 o 
  26   3   1      392.40      349.11     10.18 o 
  27   3   1       46.20       53.36      2.80 o 
  28   3   1       94.48       77.48      3.16 o 
  29   3   1       13.32        9.49      1.60 o 
  30   3   1       43.42       36.33      2.76 o 
  31   3   1       20.37       16.92      1.99 o 
  32   3   1       66.06       73.58      3.28 o 
  33   3   1        2.06        1.19      1.35 o 
  34   3   1       50.51       50.69      3.05 o 
  35   3   1       60.60       63.12      6.57 o 
  36   3   1       41.66       43.79      3.50 o 
  37   3   1       16.46       16.27      4.08 o 
  38   3   1       53.72       48.33      4.77 o 
  39   3   1      193.08      198.61      8.15 o 
  40   3   1       22.95       30.56      4.24 o 
  41   3   1      140.52      156.15      9.47 o 
  42   3   1       75.55       72.98      5.79 o 
  43   3   1      225.81      227.55      9.00 o 
   1   4   1      102.06      125.18      3.01 o 
   2   4   1      168.94      169.55      3.63 o 
   3   4   1      202.21      207.67      4.14 o 
   4   4   1      909.50      970.06     15.08 o 
   5   4   1      511.97      537.70      7.38 o 
   6   4   1       58.23       62.53      2.69 o 
   7   4   1      298.47      286.09      4.58 o 
   8   4   1       42.00       48.40      2.16 o 
   9   4   1      173.13      168.10      4.20 o 
  10   4   1       72.40       66.32      5.15 o 
  11   4   1       51.82       51.08      2.60 o 
  12   4   1      793.24      763.76     15.09 o 
  13   4   1      270.28      254.13      9.47 o 
  14   4   1      587.82      579.16     12.75 o 
  15   4   1     1033.89     1011.36     25.09 o 
  16   4   1      260.37      257.27     13.75 o 
  17   4   1      408.77      385.77     10.32 o 
  18   4   1      192.68      175.80      6.38 o 
  19   4   1       36.99       31.43      3.08 o 
  20   4   1      235.31      225.57      7.51 o 
  21   4   1      143.65      134.92      7.70 o 
  22   4   1      274.63      246.95      8.03 o 
  23   4   1       80.96       66.34      6.82 o 
  24   4   1      195.35      166.13      6.51 o 
  25   4   1       83.36       66.34      4.12 o 
  26   4   1        7.73       13.88      2.81 o 
  27   4   1       17.05       13.63      2.46 o 
  28   4   1       16.16       11.86      2.35 o 
  29   4   1        0.98        0.02      1.58 o 
  30   4   1       36.25       36.37      3.70 o 
  31   4   1       16.81       24.03      4.48 o 
  32   4   1       37.34       45.94      4.22 o 
  33   4   1        8.72        5.69      2.15 o 
  34   4   1       47.34       56.37      4.75 o 
  35   4   1       18.97       14.66      2.83 o 
  36   4   1        4.84        5.06      2.57 o 
  37   4   1        3.16        3.38      2.57 o 
  38   4   1       71.97       81.28      8.43 o 
  39   4   1      109.41       91.21      9.16 o 
  40   4   1       98.50      102.15     10.00 o 
  41   4   1       32.00       31.05      4.85 o 
   1   5   1       37.40       39.52      2.13 o 
   2   5   1       29.92       26.89      1.79 o 
   3   5   1       49.54       42.74      2.18 o 
   4   5   1      202.97      174.92      4.05 o 
   5   5   1       27.00       29.25      1.97 o 
   6   5   1      286.32      271.89      4.79 o 
   7   5   1      398.51      394.53      7.64 o 
   8   5   1      499.20      450.84      6.81 o 
   9   5   1       96.84       89.30      2.93 o 
  10   5   1      443.00      405.00      7.33 o 
  11   5   1     2119.54     2060.77     27.07 o 
  12   5   1       62.90       65.70      4.67 o 
  13   5   1      355.85      356.47      6.59 o 
  14   5   1        6.44        5.76      1.80 o 
  15   5   1      168.12      171.46      6.55 o 
  16   5   1       45.19       45.26      3.91 o 
  17   5   1       79.61       80.47      4.58 o 
  18   5   1      386.96      348.50     10.30 o 
  19   5   1       19.63       23.04      3.01 o 
  20   5   1      211.35      192.11      7.28 o 
  21   5   1       10.44       12.39      2.39 o 
  22   5   1      110.36       92.50      7.80 o 
  23   5   1       21.01       17.04      3.68 o 
  24   5   1       58.41       60.55      4.74 o 
  25   5   1       18.37        8.06      4.24 o 
  26   5   1       78.33       92.33      5.29 o 
  27   5   1       42.37       38.37      3.97 o 
  28   5   1        3.07        3.08      1.98 o 
  29   5   1       48.25       58.06      4.95 o 
  30   5   1       27.94       29.06      3.62 o 
  31   5   1       12.52       13.70      2.83 o 
  32   5   1       10.19       11.33      2.72 o 
  33   5   1       50.11       39.47      4.39 o 
  34   5   1       84.04       84.50      6.22 o 
  35   5   1       63.68       73.32      5.83 o 
  36   5   1       49.68       65.30      7.72 o 
  37   5   1      270.87      288.80     10.52 o 
  38   5   1       10.81        7.25      2.90 o 
   1   6   1      147.76      131.50      5.54 o 
   2   6   1      146.92      129.02      3.72 o 
   3   6   1      386.67      326.10      7.28 o 
   4   6   1       14.03       16.02      1.47 o 
   5   6   1      395.05      364.23      6.25 o 
   6   6   1      209.52      193.27      5.29 o 
   7   6   1      194.94      195.94      4.23 o 
   8   6   1      863.73      806.37     12.63 o 
   9   6   1       17.31       19.99      1.84 o 
  10   6   1      190.50      181.84      4.64 o 
  11   6   1      257.90      248.45     11.18 o 
  12   6   1      320.75      310.25      9.76 o 
  13   6   1       48.54       54.21      5.55 o 
  14   6   1      195.20      187.34      7.36 o 
  15   6   1      356.12      342.72     10.61 o 
  16   6   1      140.57      144.51      6.99 o 
  17   6   1       24.59       26.69      3.33 o 
  18   6   1       31.13       24.15      3.28 o 
  19   6   1       56.10       64.97      6.48 o 
  20   6   1        1.89       -0.73      1.64 o 
  21   6   1        5.64        6.35      2.27 o 
  22   6   1       25.08       26.69      4.10 o 
  23   6   1       25.73       21.45      3.39 o 
  24   6   1       28.12       24.90      3.57 o 
  25   6   1       17.77       16.23      3.11 o 
  26   6   1       70.20       76.67      5.87 o 
  27   6   1      220.72      242.35     12.19 o 
  28   6   1      109.12      120.35     11.89 o 
  29   6   1       28.44       30.26      4.02 o 
  30   6   1       52.94       61.27     12.64 o 
  31   6   1       67.39       69.55      5.89 o 
  32   6   1       21.48       14.90      3.36 o 
  33   6   1       37.06       35.97      4.51 o 
  34   6   1       72.76       86.95     11.87 o 
  35   6   1        4.59        3.14      3.26 o 
   1   7   1      277.32      260.79      5.98 o 
   2   7   1        6.25        5.89      1.30 o 
   3   7   1       28.85       25.18      1.95 o 
   4   7   1       51.57       49.73      2.61 o 
   5   7   1       39.73       46.85      4.89 o 
   6   7   1      174.03      149.35      4.50 o 
   7   7   1       48.48       54.99      3.14 o 
   8   7   1       28.22       26.56      4.10 o 
   9   7   1       24.59       27.71      3.45 o 
  10   7   1       87.57       85.92      5.10 o 
  11   7   1       35.54       32.37      4.24 o 
  12   7   1       71.98       86.57      5.27 o 
  13   7   1       15.64       13.82      2.82 o 
  14   7   1       25.46       28.19      3.55 o 
  15   7   1       73.03       87.19     11.11 o 
  16   7   1       13.86       13.37      2.91 o 
  17   7   1       84.13       91.93      5.63 o 
  18   7   1      134.01      136.42     10.51 o 
  19   7   1       17.95       26.40      5.57 o 
  20   7   1       16.99       12.93      2.91 o 
  21   7   1      207.95      213.55     14.02 o 
  22   7   1       11.58       13.31      3.04 o 
  23   7   1       32.70       36.34     12.03 o 
  24   7   1       34.73       34.35      4.38 o 
  25   7   1       83.41      101.20      7.23 o 
  26   7   1      366.78      403.06     13.30 o 
  27   7   1       55.28       56.99      5.61 o 
  28   7   1        2.94       -0.41      2.26 o 
  29   7   1       22.23       27.01      4.25 o 
  30   7   1       32.45       36.66      4.82 o 
   1   8   1       31.28       32.28      2.62 o 
   2   8   1       64.64       60.22      3.47 o 
   3   8   1       73.49       68.06      3.70 o 
   4   8   1       29.79       30.67      3.51 o 
   5   8   1        5.10        5.20      2.29 o 
   6   8   1       31.35       37.32      4.16 o 
   7   8   1       37.28       33.90      4.01 o 
   8   8   1       29.08       30.49      4.78 o 
   9   8   1       30.21       29.07      4.28 o 
  10   8   1       47.12       53.11      5.06 o 
  11   8   1       15.12       14.55      3.14 o 
  12   8   1       27.64       26.99      3.73 o 
  13   8   1       24.06       17.73      4.82 o 
  14   8   1        2.38        0.22      1.97 o 
  15   8   1       10.77       12.35      3.12 o 
  16   8   1       10.70        9.57      3.08 o 
  17   8   1      162.72      149.65      7.64 o 
  18   8   1        3.55        2.50      3.71 o 
  19   8   1       46.36       48.53      5.25 o 
  20   8   1       11.19        7.61      2.98 o 
  21   8   1        5.26        4.50      2.79 o 
  22   8   1        0.29       -1.31      3.12 o 
  23   8   1       18.71       16.64      3.98 o 
   1   9   1      126.36      142.83      8.21 o 
   2   9   1       82.09       93.43      6.32 o 
   3   9   1        5.07        5.85      2.16 o 
   4   9   1       14.45       15.13      2.74 o 
   5   9   1       79.49       84.90      5.33 o 
   6   9   1       82.06       89.99      8.83 o 
   7   9   1       90.42      106.52      6.48 o 
   8   9   1       39.55       50.88      5.29 o 
   9   9   1       20.81       18.89      3.70 o 
  10   9   1      161.29      177.76      8.47 o 
   0   0   2    38598.66    34441.23    820.84 o 
   2   0   2    19589.66    19994.39    478.94 o 
   4   0   2     4341.78     4433.80    106.11 o 
   6   0   2     1055.54     1157.93     16.92 o 
   8   0   2     1554.23     1603.32     19.49 o 
  10   0   2      611.11      623.74      6.58 o 
  12   0   2      816.68      883.18     10.02 o 
  14   0   2     1233.90     1277.25     14.14 o 
  16   0   2     1481.72     1692.08     18.51 o 
  18   0   2      137.42      151.13      2.97 o 
  20   0   2       99.96       84.02      2.53 o 
  22   0   2     1189.06     1143.46     17.10 o 
  24   0   2     1058.51      977.84     18.64 o 
  26   0   2      782.01      715.76     11.80 o 
  28   0   2       48.73       46.56      2.60 o 
  30   0   2       13.28       13.00      2.20 o 
  32   0   2        6.95        5.68      1.93 o 
  34   0   2       23.58       24.63      2.79 o 
  36   0   2       14.87       12.69      2.37 o 
  38   0   2       50.48       49.25      3.69 o 
  40   0   2       74.77       72.48      4.31 o 
  42   0   2      139.76      153.55      5.84 o 
  44   0   2       59.84       57.80      4.00 o 
   0   1   2      816.07      805.49     20.72 o 
   1   1   2     8472.61     8708.39    146.24 o 
   2   1   2    12718.60    13006.32    161.01 o 
   3   1   2     7202.80     7425.16     79.33 o 
   4   1   2      335.60      346.99      5.06 o 
   5   1   2       41.76       40.35      1.27 o 
   6   1   2      686.76      707.92      9.33 o 
   7   1   2      487.02      526.43      7.18 o 
   8   1   2      433.63      467.86     10.21 o 
   9   1   2        1.73        3.06      0.53 o 
  10   1   2       76.30       82.97      4.11 o 
  11   1   2      124.33      133.81      1.97 o 
  12   1   2      719.13      826.08      8.61 o 
  13   1   2      426.43      453.50      5.10 o 
  14   1   2      327.72      368.47      4.26 o 
  15   1   2      244.97      258.78      3.43 o 
  16   1   2       83.35      104.01      1.96 o 
  17   1   2       17.07       21.66      1.02 o 
  18   1   2      104.53      121.64      2.24 o 
  19   1   2       48.64       53.19      2.15 o 
  20   1   2       17.33       20.44      1.09 o 
  21   1   2      151.14      149.45      2.65 o 
  22   1   2      234.80      238.25      3.75 o 
  23   1   2      328.01      312.90      4.35 o 
  24   1   2      368.12      344.74      4.36 o 
  25   1   2      479.46      446.42      6.29 o 
  26   1   2      557.90      541.44      6.14 o 
  27   1   2      141.67      138.52      3.09 o 
  28   1   2      172.14      149.28      3.23 o 
  29   1   2      723.73      665.76      8.65 o 
  30   1   2      189.42      187.46      3.72 o 
  31   1   2       21.93       22.07      1.53 o 
  32   1   2       40.50       36.62      1.85 o 
  33   1   2       55.62       59.27      2.72 o 
  34   1   2        4.34        3.10      1.25 o 
  35   1   2       14.08       15.62      1.65 o 
  36   1   2      174.39      168.99      3.97 o 
  37   1   2       25.88       28.96      1.93 o 
  38   1   2      108.13      110.49      3.23 o 
  39   1   2      108.99      122.93      4.31 o 
  40   1   2        4.59        4.97      1.75 o 
  41   1   2        7.63        9.43      1.91 o 
  42   1   2       12.52       13.81      2.33 o 
  43   1   2        4.43        8.25      1.99 o 
  44   1   2       10.82        9.67      2.81 o 
  45   1   2       17.65       30.15      7.62 o 
   0   2   2        2.12        5.75      1.54 o 
   1   2   2     1809.83     1892.89     32.15 o 
   2   2   2     1047.58     1154.93     20.98 o 
   3   2   2       79.68       94.13      5.66 o 
   4   2   2      552.88      625.26      9.91 o 
   5   2   2      158.19      187.40      4.64 o 
   6   2   2       91.70      114.30      4.40 o 
   7   2   2     1073.61     1096.30     16.34 o 
   8   2   2      518.36      547.61     11.99 o 
   9   2   2      265.48      297.46      7.06 o 
  10   2   2     1331.97     1399.20     17.84 o 
  11   2   2      717.53      754.74     10.19 o 
  12   2   2      747.08      736.50     11.96 o 
  13   2   2      140.51      159.19      3.85 o 
  14   2   2      833.73      881.51     11.93 o 
  15   2   2     1362.11     1425.81     18.31 o 
  16   2   2       16.91       25.51      1.64 o 
  17   2   2      363.90      352.51      5.81 o 
  18   2   2       14.27       13.14      1.09 o 
  19   2   2       70.91       66.59      2.00 o 
  20   2   2       74.27       72.43      2.21 o 
  21   2   2      299.31      296.08      4.75 o 
  22   2   2       55.41       43.71      1.83 o 
  23   2   2      356.81      304.41      4.96 o 
  24   2   2       61.50       55.82      1.88 o 
  25   2   2       59.50       43.72      1.64 o 
  26   2   2      224.97      214.40      4.77 o 
  27   2   2      160.07      141.65      4.71 o 
  28   2   2      223.56      183.85      5.48 o 
  29   2   2       31.11       33.15      2.24 o 
  30   2   2      274.03      259.71      7.75 o 
  31   2   2      149.54      139.15      4.87 o 
  32   2   2      114.09      113.15      5.96 o 
  33   2   2       27.07       32.60      2.86 o 
  34   2   2       51.44       43.57      3.23 o 
  35   2   2       15.39       17.94      2.42 o 
  36   2   2       66.39       73.05      6.35 o 
  37   2   2      107.39      105.23     15.28 o 
  38   2   2        4.57        9.44      3.27 o 
  39   2   2      142.43      140.96      6.58 o 
  40   2   2       14.18       15.89      3.43 o 
  41   2   2       17.12       17.87      3.55 o 
  42   2   2       58.81       65.07      5.24 o 
  43   2   2       14.91        9.70      3.16 o 
  44   2   2       19.04       25.61      5.58 o 
   0   3   2     3872.60     4361.36     61.43 o 
   1   3   2       18.22       29.59      1.24 o 
   2   3   2      281.69      313.64      4.31 o 
   3   3   2      149.93      148.67      2.81 o 
   4   3   2       66.95       79.52      3.20 o 
   5   3   2      208.49      223.37      4.82 o 
   6   3   2       92.85       73.99      2.25 o 
   7   3   2      553.49      575.42      8.34 o 
   8   3   2       51.25       43.72      2.28 o 
   9   3   2      169.21      136.87      5.51 o 
  10   3   2      724.59      743.94     11.92 o 
  11   3   2      298.75      301.49      5.70 o 
  12   3   2       11.57       11.70      1.04 o 
  13   3   2      167.99      188.94      5.63 o 
  14   3   2       11.18       22.21      3.95 o 
  15   3   2      497.73      491.21      9.15 o 
  16   3   2      566.69      581.69     10.43 o 
  17   3   2      559.67      567.70     10.26 o 
  18   3   2      275.71      270.45      6.00 o 
  19   3   2        1.75        1.21      1.48 o 
  20   3   2       72.83       73.66      2.87 o 
  21   3   2       12.20       11.17      1.60 o 
  22   3   2       39.49       32.09      2.40 o 
  23   3   2       19.51       18.51      1.96 o 
  24   3   2       62.10       48.51      2.94 o 
  25   3   2      123.58      100.82      3.86 o 
  26   3   2        9.67        8.41      1.42 o 
  27   3   2       84.62       78.81      3.15 o 
  28   3   2       21.95       26.97      2.15 o 
  29   3   2       38.41       36.53      2.48 o 
  30   3   2       59.05       63.31      3.16 o 
  31   3   2       24.65       23.28      2.14 o 
  32   3   2       55.94       58.87      3.20 o 
  33   3   2       10.62       11.61      2.25 o 
  34   3   2       31.36       40.15      3.56 o 
  35   3   2       12.13       16.97      2.62 o 
  36   3   2        4.06        7.26      2.26 o 
  37   3   2       39.14       43.84      4.20 o 
  38   3   2       67.91       63.03      5.20 o 
  39   3   2       79.72       79.74      5.76 o 
  40   3   2      134.72      160.93      7.57 o 
  41   3   2       86.17       95.58      6.47 o 
  42   3   2       68.67       75.10      5.89 o 
  43   3   2       13.11       14.67      4.36 o 
   0   4   2       39.59       46.86      4.32 o 
   1   4   2      106.95      105.01      2.36 o 
   2   4   2      205.97      220.72      3.98 o 
   3   4   2      105.90      137.67      2.95 o 
   4   4   2      380.05      369.78      6.81 o 
   5   4   2      197.44      197.42      5.64 o 
   6   4   2        2.34        2.22      0.75 o 
   7   4   2       12.18       13.58      1.33 o 
   8   4   2       39.66       35.57      2.69 o 
   9   4   2      557.17      492.17      9.18 o 
  10   4   2      182.94      196.72      5.28 o 
  11   4   2      290.82      277.07      6.09 o 
  12   4   2      163.80      169.12      5.69 o 
  13   4   2      811.45      789.99     21.00 o 
  14   4   2     1329.86     1265.94     24.77 o 
  15   4   2       54.30       65.90      6.28 o 
  16   4   2     1004.97      979.87     16.52 o 
  17   4   2       87.87       85.90      3.54 o 
  18   4   2       27.31       27.03      2.89 o 
  19   4   2       50.81       50.91      3.95 o 
  20   4   2       12.00       16.69      2.45 o 
  21   4   2      119.56      110.63      5.15 o 
  22   4   2       58.47       46.89      3.86 o 
  23   4   2       21.34       17.39      2.48 o 
  24   4   2       21.28       16.56      2.49 o 
  25   4   2        4.89        3.53      1.71 o 
  26   4   2       27.19       29.12      3.29 o 
  27   4   2       31.80       17.64      4.84 o 
  28   4   2        7.38        8.94      2.20 o 
  29   4   2       16.66       16.64      2.82 o 
  30   4   2       12.57       12.48      2.49 o 
  31   4   2      112.64      115.10      5.73 o 
  32   4   2       38.21       41.89      5.70 o 
  33   4   2       25.47       31.49      3.68 o 
  34   4   2        8.68       11.30      2.66 o 
  35   4   2      129.50      129.64      5.50 o 
  36   4   2       14.10       13.51      3.20 o 
  37   4   2       48.12       64.37      5.54 o 
  38   4   2      157.85      159.66     13.24 o 
  39   4   2       32.85       39.51      4.74 o 
  40   4   2      165.57      172.94     11.79 o 
  41   4   2       44.50       45.88      7.51 o 
   0   5   2      185.67      189.97      5.62 o 
   1   5   2      188.73      172.61      3.42 o 
   2   5   2        4.24        3.76      0.89 o 
   3   5   2       16.23       11.89      1.19 o 
   4   5   2        8.97       10.79      1.13 o 
   5   5   2      533.68      503.49      7.53 o 
   6   5   2      137.82      128.50      3.59 o 
   7   5   2      266.75      280.33      7.09 o 
   8   5   2      614.42      619.59     11.12 o 
   9   5   2      201.42      208.18      4.80 o 
  10   5   2       37.73       37.88      2.29 o 
  11   5   2      303.07      312.92      6.44 o 
  12   5   2      182.31      181.02      4.46 o 
  13   5   2     1034.53      978.46     17.01 o 
  14   5   2       52.95       58.89      3.45 o 
  15   5   2      427.91      389.34     16.08 o 
  16   5   2      223.87      232.36      8.03 o 
  17   5   2       72.57       70.26      4.26 o 
  18   5   2       20.01       20.48      2.88 o 
  19   5   2      235.96      225.42      8.01 o 
  20   5   2       63.69       57.09      4.50 o 
  21   5   2       45.74       32.53      3.51 o 
  22   5   2       65.91       71.78      4.83 o 
  23   5   2      110.03      102.20      8.76 o 
  24   5   2       11.86       14.02      2.59 o 
  25   5   2       30.15       24.29      3.32 o 
  26   5   2       44.89       40.91      5.04 o 
  27   5   2       72.15       64.78      5.10 o 
  28   5   2        2.21        2.05      2.61 o 
  29   5   2        3.39        3.70      2.10 o 
  30   5   2       46.84       49.16      4.61 o 
  31   5   2       29.63       28.55      4.02 o 
  32   5   2       18.81       17.05      3.31 o 
  33   5   2       16.86       19.55      3.34 o 
  34   5   2       77.78       89.06      7.93 o 
  35   5   2       69.08       78.76      6.07 o 
  36   5   2       62.17       57.57      5.28 o 
  37   5   2      171.07      166.29     11.45 o 
  38   5   2        8.10        9.84      4.32 o 
   0   6   2      203.31      182.85      5.38 o 
   1   6   2      270.71      255.38      4.66 o 
   2   6   2       83.24       69.24      2.80 o 
   3   6   2       57.10       47.82      3.12 o 
   4   6   2        0.46        2.19      1.20 o 
   5   6   2      156.60      152.14      3.81 o 
   6   6   2       41.17       41.92      2.23 o 
   7   6   2       58.93       52.71      3.94 o 
   8   6   2       80.39       72.01      3.83 o 
   9   6   2       93.67      108.16      5.78 o 
  10   6   2      158.44      147.80      4.23 o 
  11   6   2       77.12       76.31      3.29 o 
  12   6   2      284.00      282.65      7.38 o 
  13   6   2      144.13      150.65      6.53 o 
  14   6   2      193.30      190.51      7.50 o 
  15   6   2      263.34      249.53     11.14 o 
  16   6   2       34.99       32.90      3.65 o 
  17   6   2        6.73        5.01      2.05 o 
  18   6   2      236.80      241.67     11.48 o 
  19   6   2      102.52      111.64      5.93 o 
  20   6   2       48.53       50.18      4.69 o 
  21   6   2      379.83      383.63     11.98 o 
  22   6   2       23.03       29.71      3.77 o 
  23   6   2      268.11      268.77     17.56 o 
  24   6   2        2.70        5.85      2.77 o 
  25   6   2       60.59       55.25      5.06 o 
  26   6   2        6.58        7.29      3.17 o 
  27   6   2       17.62       15.55      3.18 o 
  28   6   2       38.93       41.57      4.68 o 
  29   6   2       47.34       44.58      4.75 o 
  30   6   2       41.09       52.75      5.21 o 
  31   6   2       60.98       65.34      5.72 o 
  32   6   2       14.01       13.73      3.28 o 
  33   6   2       81.18       87.99      7.89 o 
  34   6   2       28.85       36.12      4.68 o 
   0   7   2      796.54      737.68     17.10 o 
   1   7   2      137.92      130.48      3.46 o 
   2   7   2       16.06       14.24      1.59 o 
   3   7   2      128.69      129.89      4.49 o 
   4   7   2       88.83       88.93      3.30 o 
   5   7   2       80.18       73.84      3.15 o 
   6   7   2        9.63       10.03      1.69 o 
   7   7   2       30.47       32.04      2.51 o 
   8   7   2       79.60       75.64      4.23 o 
   9   7   2       64.97       81.09      5.35 o 
  10   7   2       13.66       11.58      2.60 o 
  11   7   2       32.01       35.78      4.04 o 
  12   7   2       38.02       32.83      3.82 o 
  13   7   2       33.24       37.42      4.06 o 
  14   7   2       31.70       36.19      6.24 o 
  15   7   2        0.37       -0.68      1.81 o 
  16   7   2       46.49       49.26      4.72 o 
  17   7   2       91.29       81.99      6.10 o 
  18   7   2       36.38       36.34      8.04 o 
  19   7   2        2.68        2.52      2.08 o 
  20   7   2       27.83       28.59      4.07 o 
  21   7   2       50.55       51.56      5.80 o 
  22   7   2       25.16       29.83      4.06 o 
  23   7   2        6.74       13.49      3.18 o 
  24   7   2      140.69      166.07      8.07 o 
  25   7   2       97.40       98.84      6.65 o 
  26   7   2       31.54       33.11      4.40 o 
  27   7   2        0.14       -0.90      2.67 o 
  28   7   2       56.65       58.78      5.77 o 
  29   7   2       42.56       42.25      5.81 o 
   0   8   2       16.00       19.24      3.28 o 
   1   8   2       65.52       67.40      3.28 o 
   2   8   2       53.83       52.48      3.48 o 
   3   8   2       68.26       70.94      3.52 o 
   4   8   2       54.00       63.85      3.91 o 
   5   8   2       34.40       40.23      2.74 o 
   6   8   2       23.14       19.29      2.73 o 
   7   8   2       65.60       65.55      6.56 o 
   8   8   2       17.90       18.25      2.78 o 
   9   8   2      141.83      149.33      6.07 o 
  10   8   2        6.23        6.27      2.58 o 
  11   8   2        2.34        4.75      3.73 o 
  12   8   2        4.74        6.22      2.68 o 
  13   8   2       25.24       37.73      4.46 o 
  14   8   2       36.50       40.88      4.75 o 
  15   8   2       63.51       70.34      6.07 o 
  16   8   2        4.07        1.24      4.07 o 
  17   8   2       78.28       86.99      6.76 o 
  18   8   2       17.35       21.03      4.67 o 
  19   8   2       25.66       32.17      4.98 o 
  20   8   2       14.93       14.89      3.50 o 
  21   8   2       26.54       32.46     10.22 o 
  22   8   2       99.77      114.96      7.19 o 
   0   9   2       83.90       87.40      9.18 o 
   1   9   2       63.87       69.35      4.22 o 
   2   9   2       65.09       63.09      5.88 o 
   3   9   2       51.52       45.31      5.00 o 
   4   9   2       52.06       64.55      5.98 o 
   5   9   2       11.27        7.70      2.39 o 
   6   9   2       37.26       47.63      5.57 o 
   7   9   2       38.33       37.42      3.97 o 
   8   9   2       11.19        9.59      3.26 o 
   2   0   3      923.94      999.96     17.07 o 
   4   0   3      598.92      602.94     10.86 o 
   6   0   3      189.14      210.63      3.52 o 
   8   0   3      186.29      206.06      3.69 o 
  10   0   3      665.56      730.48      9.63 o 
  12   0   3      203.69      183.99      2.95 o 
  14   0   3      374.21      342.98      4.68 o 
  16   0   3     1588.19     1558.08     19.34 o 
  18   0   3      969.81      950.80     18.06 o 
  20   0   3     1076.80     1060.26     16.16 o 
  22   0   3      337.94      312.10      7.84 o 
  24   0   3      636.09      545.89      9.62 o 
  26   0   3     1501.15     1376.88     38.58 o 
  28   0   3      729.09      685.41     11.68 o 
  30   0   3      392.11      383.15      7.77 o 
  32   0   3       87.52       79.38      4.38 o 
  34   0   3       30.25       28.03      2.95 o 
  36   0   3       35.17       36.28      3.30 o 
  38   0   3      105.57      111.38      6.73 o 
  40   0   3       41.62       42.91      3.59 o 
  42   0   3       16.64       19.87      2.91 o 
  44   0   3       43.28       48.10      3.77 o 
   1   1   3      282.12      309.92      6.12 o 
   2   1   3     1269.33     1372.48     30.33 o 
   3   1   3     4841.89     5103.13     49.04 o 
   4   1   3     1749.81     1947.35     17.99 o 
   5   1   3      623.59      657.19      6.53 o 
   6   1   3       94.94      111.60      1.86 o 
   7   1   3      232.72      243.76      3.17 o 
   8   1   3      237.09      252.87      3.05 o 
   9   1   3      246.14      282.68      3.38 o 
  10   1   3      183.90      182.52      2.48 o 
  11   1   3      500.28      551.67      5.80 o 
  12   1   3      536.15      604.91      6.30 o 
  13   1   3      113.55      119.82      1.95 o 
  14   1   3       94.97      106.74      1.70 o 
  15   1   3      233.73      269.59      3.41 o 
  16   1   3      143.34      144.89      1.98 o 
  17   1   3       39.95       37.13      1.03 o 
  18   1   3       20.36       19.88      0.93 o 
  19   1   3       25.09       28.46      1.19 o 
  20   1   3       95.64      106.20      2.11 o 
  21   1   3      585.66      556.03      6.21 o 
  22   1   3      350.09      331.76      4.28 o 
  23   1   3      296.11      291.15      3.66 o 
  24   1   3      846.11      773.68      7.68 o 
  25   1   3       42.02       40.68      1.42 o 
  26   1   3       61.47       51.12      1.83 o 
  27   1   3       43.25       48.28      1.83 o 
  28   1   3      108.94      107.48      2.57 o 
  29   1   3      242.95      219.62      4.08 o 
  30   1   3      166.04      157.06      3.42 o 
  31   1   3       39.51       39.68      1.93 o 
  32   1   3       21.23       22.39      1.60 o 
  33   1   3       46.33       47.14      2.13 o 
  34   1   3        8.70       12.34      1.50 o 
  35   1   3       38.13       38.60      2.12 o 
  36   1   3       10.94       11.90      2.49 o 
  37   1   3       21.69       19.88      2.60 o 
  38   1   3       56.20       60.34      3.37 o 
  39   1   3       67.72       74.87      5.03 o 
  40   1   3        4.37        4.21      1.75 o 
  41   1   3       31.44       33.82      2.75 o 
  42   1   3        8.68        9.18      1.95 o 
  43   1   3       28.78       33.83      2.66 o 
  44   1   3        2.55        2.68      2.66 o 
   1   2   3      441.48      467.77      7.04 o 
   2   2   3     1488.00     1518.78     30.44 o 
   3   2   3       30.66       25.27      1.48 o 
   4   2   3     1080.94     1152.43     14.83 o 
   5   2   3     1180.23     1291.86     14.77 o 
   6   2   3      363.46      379.72      4.67 o 
   7   2   3      193.16      208.85      2.98 o 
   8   2   3      337.75      348.32      4.39 o 
   9   2   3       50.31       48.44      1.32 o 
  10   2   3      192.73      181.32      3.33 o 
  11   2   3      976.03     1014.08     15.13 o 
  12   2   3        8.32       12.36      0.70 o 
  13   2   3       97.37       98.78      1.73 o 
  14   2   3      504.01      507.79      6.13 o 
  15   2   3       52.88       55.58      2.24 o 
  16   2   3      236.44      235.11      3.72 o 
  17   2   3       33.67       33.43      1.77 o 
  18   2   3       34.24       46.90      1.61 o 
  19   2   3      746.83      732.98      9.18 o 
  20   2   3      255.91      253.97      3.81 o 
  21   2   3       48.67       40.67      1.53 o 
  22   2   3      359.04      313.98      4.48 o 
  23   2   3       77.31       70.18      1.93 o 
  24   2   3       82.72       87.73      2.16 o 
  25   2   3      219.53      200.54      3.83 o 
  26   2   3      220.63      212.06      3.91 o 
  27   2   3      426.66      385.96      5.87 o 
  28   2   3       21.03       22.90      2.48 o 
  29   2   3        5.65        5.97      1.13 o 
  30   2   3      257.67      228.76      7.91 o 
  31   2   3      181.85      177.98      9.98 o 
  32   2   3       10.22       13.88      2.13 o 
  33   2   3       20.86       19.14      2.49 o 
  34   2   3        5.76        6.58      1.98 o 
  35   2   3       75.03       68.37      4.99 o 
  36   2   3       44.22       44.68      3.51 o 
  37   2   3       92.36      101.67      5.97 o 
  38   2   3       41.67       43.66      4.40 o 
  39   2   3       44.41       53.54      4.90 o 
  40   2   3       62.28       67.91      8.13 o 
  41   2   3       21.70       26.61      3.91 o 
  42   2   3       58.75       65.80      5.19 o 
  43   2   3       46.75       48.18      4.75 o 
   1   3   3      667.21      737.54      8.71 o 
   2   3   3      278.40      282.48      4.17 o 
   3   3   3      407.50      405.08      7.13 o 
   4   3   3      631.19      642.24      9.43 o 
   5   3   3       95.67      107.08      2.72 o 
   6   3   3      249.35      273.46      5.66 o 
   7   3   3      245.29      262.45      5.09 o 
   8   3   3      444.52      396.17      6.81 o 
   9   3   3      498.85      515.52      8.29 o 
  10   3   3      577.05      557.12      9.78 o 
  11   3   3      888.45      884.51     12.42 o 
  12   3   3      365.51      368.09      6.14 o 
  13   3   3      137.26      127.88      4.82 o 
  14   3   3      151.27      153.95     13.27 o 
  15   3   3      940.67      932.91     18.91 o 
  16   3   3      413.72      396.44      8.11 o 
  17   3   3      139.57      154.95      6.24 o 
  18   3   3      157.90      140.16      4.27 o 
  19   3   3      586.05      538.41     10.18 o 
  20   3   3      105.06       87.28      4.72 o 
  21   3   3       12.69       13.65      1.67 o 
  22   3   3      387.71      348.43      6.41 o 
  23   3   3       35.66       35.66      2.57 o 
  24   3   3      104.51       89.94      3.72 o 
  25   3   3      154.23      128.62      4.44 o 
  26   3   3      233.20      191.79      5.53 o 
  27   3   3       26.22       23.31      2.30 o 
  28   3   3      165.50      152.98      5.02 o 
  29   3   3       71.59       64.40      4.41 o 
  30   3   3       25.55       23.49      2.22 o 
  31   3   3      176.48      172.25      4.93 o 
  32   3   3       50.17       53.43      4.62 o 
  33   3   3       10.63       16.35      2.48 o 
  34   3   3       72.70       96.20      4.65 o 
  35   3   3        8.12        6.39      2.22 o 
  36   3   3       16.64       18.57      2.75 o 
  37   3   3        2.39        2.60      2.18 o 
  38   3   3        5.22        2.27      2.18 o 
  39   3   3        0.23       -0.87      2.88 o 
  40   3   3       10.23        4.95      3.25 o 
  41   3   3      191.56      194.08      8.28 o 
  42   3   3       73.43       79.32      6.26 o 
   1   4   3        3.22        1.34      0.61 o 
   2   4   3       16.88       16.58      1.17 o 
   3   4   3      108.30      102.92      2.44 o 
   4   4   3        1.84        2.24      0.66 o 
   5   4   3       77.84       79.03      2.81 o 
   6   4   3      270.39      254.03      5.00 o 
   7   4   3       20.26       20.34      1.52 o 
   8   4   3       81.77       89.98      2.92 o 
   9   4   3      898.07      864.00     16.10 o 
  10   4   3      868.49      851.21     12.90 o 
  11   4   3       16.31       17.64      1.98 o 
  12   4   3      633.76      561.69     11.06 o 
  13   4   3      631.08      595.79     15.75 o 
  14   4   3      342.71      346.34      7.76 o 
  15   4   3       13.57       13.62      1.96 o 
  16   4   3       10.78       10.18      1.72 o 
  17   4   3      145.29      136.37      4.54 o 
  18   4   3      515.07      477.89      9.77 o 
  19   4   3      485.26      447.01     18.03 o 
  20   4   3      299.73      260.90      8.33 o 
  21   4   3       31.99       40.87      3.66 o 
  22   4   3      176.89      152.10      6.19 o 
  23   4   3       24.23       19.95      5.23 o 
  24   4   3       28.10       26.50      3.16 o 
  25   4   3        0.75       -0.30      1.37 o 
  26   4   3       26.00       31.95      3.46 o 
  27   4   3       28.51       24.87      3.19 o 
  28   4   3       47.69       49.91      5.04 o 
  29   4   3        4.76        3.50      1.99 o 
  30   4   3       33.33       41.00      4.21 o 
  31   4   3       47.44       46.30      4.34 o 
  32   4   3        9.44        8.01      2.41 o 
  33   4   3        9.16        8.19      2.13 o 
  34   4   3       11.75        8.58      3.03 o 
  35   4   3      104.58      106.38      6.92 o 
  36   4   3      198.54      185.82      8.16 o 
  37   4   3       26.68       27.47      4.20 o 
  38   4   3       41.07       42.75      8.35 o 
  39   4   3       46.12       45.07      5.12 o 
  40   4   3        7.40       12.86      3.55 o 
   1   5   3      144.62      130.78      3.30 o 
   2   5   3      199.67      178.71      3.63 o 
   3   5   3       16.28       18.28      1.42 o 
   4   5   3      571.53      494.48      7.02 o 
   5   5   3      407.95      345.63      5.47 o 
   6   5   3      238.74      243.30      4.35 o 
   7   5   3       44.64       50.43      2.08 o 
   8   5   3       24.14       21.86      1.71 o 
   9   5   3      139.93      138.66      3.59 o 
  10   5   3       37.54       38.44      2.19 o 
  11   5   3      375.11      359.10     10.38 o 
  12   5   3        3.71        6.04      1.49 o 
  13   5   3      762.23      727.48     13.71 o 
  14   5   3       59.01       60.06      5.46 o 
  15   5   3       11.18       13.07      2.10 o 
  16   5   3      122.35      125.79      5.79 o 
  17   5   3       86.49       80.21      4.73 o 
  18   5   3       39.01       39.16      3.82 o 
  19   5   3       46.74       41.76      3.99 o 
  20   5   3        9.40        6.54      2.05 o 
  21   5   3      142.54      147.30     10.47 o 
  22   5   3       46.49       43.41      7.20 o 
  23   5   3       12.93       10.30      4.21 o 
  24   5   3      112.10      102.84      5.54 o 
  25   5   3        0.76        0.87      1.74 o 
  26   5   3       24.35       27.27      5.24 o 
  27   5   3        9.46        7.12      2.85 o 
  28   5   3       20.99       26.29      3.57 o 
  29   5   3        1.06        1.69      2.02 o 
  30   5   3       49.38       46.44      4.65 o 
  31   5   3      243.21      245.34     13.43 o 
  32   5   3       27.42       28.15      3.85 o 
  33   5   3       25.91       24.15      3.68 o 
  34   5   3       92.04       90.68      6.09 o 
  35   5   3       49.24       47.25      8.47 o 
  36   5   3        1.05        3.10      3.72 o 
  37   5   3      139.44      151.84     11.12 o 
   1   6   3       48.37       38.98      2.08 o 
   2   6   3       52.06       49.73      2.32 o 
   3   6   3      161.11      138.74      3.37 o 
   4   6   3      129.57      123.79      3.20 o 
   5   6   3      170.12      174.33      4.68 o 
   6   6   3      201.22      189.68      6.34 o 
   7   6   3      122.99      125.87      5.97 o 
   8   6   3      142.98      133.35      3.77 o 
   9   6   3       32.25       28.76      2.86 o 
  10   6   3       87.38       83.11      3.11 o 
  11   6   3      166.35      159.91      4.21 o 
  12   6   3       13.12       12.95      2.14 o 
  13   6   3       86.97       75.22      4.15 o 
  14   6   3       41.02       44.41      4.18 o 
  15   6   3       16.92       22.22      3.18 o 
  16   6   3      138.99      144.30      6.73 o 
  17   6   3       44.74       50.39      4.57 o 
  18   6   3       23.57       21.93      3.33 o 
  19   6   3       18.82       19.26      3.12 o 
  20   6   3        5.93        6.54      2.31 o 
  21   6   3       90.17       93.18      6.02 o 
  22   6   3       73.54       67.13      5.48 o 
  23   6   3        3.40        3.12      2.24 o 
  24   6   3      102.34      103.85      6.09 o 
  25   6   3      134.65      130.90     16.15 o 
  26   6   3       18.80       24.85      3.78 o 
  27   6   3       41.75       38.55      5.54 o 
  28   6   3        3.65        6.80      3.70 o 
  29   6   3        6.71        7.98      2.80 o 
  30   6   3        6.45        6.46      2.72 o 
  31   6   3       59.55       52.72      6.82 o 
  32   6   3      102.93      108.82      8.34 o 
  33   6   3       37.14       39.79      4.86 o 
   1   7   3       44.41       48.64      2.69 o 
   2   7   3       77.56       77.43      3.53 o 
   3   7   3       36.23       35.39      2.45 o 
   4   7   3       77.61       86.73      3.41 o 
   5   7   3      142.95      140.16      5.22 o 
   6   7   3       41.85       38.91      2.57 o 
   7   7   3       93.61       95.08      3.54 o 
   8   7   3       53.46       52.19      2.94 o 
   9   7   3      212.77      201.85      6.66 o 
  10   7   3       77.99       72.11      3.35 o 
  11   7   3       47.57       52.43      3.99 o 
  12   7   3      132.87      123.43      5.33 o 
  13   7   3       31.98       31.22      3.27 o 
  14   7   3       27.14       29.35      3.26 o 
  15   7   3      248.68      253.13      7.93 o 
  16   7   3       12.25        8.26      2.19 o 
  17   7   3       37.55       43.17      3.83 o 
  18   7   3      120.25      113.58      5.34 o 
  19   7   3       43.58       40.97      4.58 o 
  20   7   3       45.49       48.44      4.99 o 
  21   7   3      129.50      135.35      7.17 o 
  22   7   3        2.19        4.01      2.43 o 
  23   7   3       32.32       36.59      7.08 o 
  24   7   3       22.43       24.21      4.09 o 
  25   7   3      140.65      160.52      8.03 o 
  26   7   3       59.17       65.64      6.07 o 
  27   7   3       27.69       35.97      4.62 o 
  28   7   3        6.21        4.86      2.67 o 
   1   8   3       54.13       52.81      3.56 o 
   2   8   3       72.49       71.40      3.58 o 
   3   8   3       49.63       53.69      3.19 o 
   4   8   3      287.42      310.39      6.82 o 
   5   8   3        9.21        9.96      1.81 o 
   6   8   3       16.51       22.15      2.30 o 
   7   8   3       83.21       88.29      5.07 o 
   8   8   3        0.18        3.02      1.87 o 
   9   8   3       89.46       99.08      5.50 o 
  10   8   3       10.03       10.01      3.61 o 
  11   8   3       63.75       75.13      5.14 o 
  12   8   3        5.09        3.71      2.09 o 
  13   8   3       16.60       16.30      2.84 o 
  14   8   3       30.35       26.34      3.41 o 
  15   8   3       50.09       51.88      4.41 o 
  16   8   3        2.93        6.27      2.30 o 
  17   8   3       27.41       18.83      3.08 o 
  18   8   3       14.17       13.87      2.83 o 
  19   8   3        3.07        3.31      2.16 o 
  20   8   3       22.74       26.08      3.55 o 
   0   0   4      369.67      398.42     12.73 o 
   2   0   4       64.19       54.06      1.79 o 
   4   0   4      447.54      484.05      7.00 o 
   6   0   4      150.37      161.24      3.63 o 
   8   0   4      290.11      265.77      4.50 o 
  10   0   4     1065.87     1162.57     14.93 o 
  12   0   4      250.75      241.28      4.69 o 
  14   0   4      202.51      205.29      3.93 o 
  16   0   4      394.70      447.23      6.89 o 
  18   0   4      154.32      166.33      5.71 o 
  20   0   4       13.94        9.29      1.56 o 
  22   0   4      165.34      168.29      4.59 o 
  24   0   4     1878.66     1807.44     36.23 o 
  26   0   4       37.00       34.68      2.44 o 
  28   0   4      152.41      151.16      4.57 o 
  30   0   4      259.47      248.42      6.09 o 
  32   0   4      195.73      194.26      5.35 o 
  34   0   4       52.91       53.71      4.51 o 
  36   0   4       98.72       88.39      4.64 o 
  38   0   4       50.49       52.74      3.88 o 
  40   0   4       24.60       27.90      3.17 o 
  42   0   4       35.84       40.08      3.58 o 
   0   1   4     1233.33     1327.61     19.56 o 
   1   1   4       50.47       46.25      1.68 o 
   2   1   4      408.90      438.28      5.43 o 
   3   1   4     4225.47     4438.53     42.59 o 
   4   1   4     1082.72     1178.86     11.41 o 
   5   1   4      562.61      589.92      6.28 o 
   6   1   4      719.47      773.02      7.90 o 
   7   1   4     1462.23     1569.97     14.59 o 
   8   1   4        0.29       -0.41      0.41 o 
   9   1   4      390.86      397.22      4.17 o 
  10   1   4      358.98      396.32      4.22 o 
  11   1   4       72.45       75.51      1.54 o 
  12   1   4      161.21      163.17      2.95 o 
  13   1   4      370.93      384.58      4.58 o 
  14   1   4       74.28       77.29      2.31 o 
  15   1   4      117.32      121.88      2.22 o 
  16   1   4      226.59      218.05      4.43 o 
  17   1   4       91.40       96.18      2.00 o 
  18   1   4        1.72        1.69      0.57 o 
  19   1   4       10.07        9.92      0.89 o 
  20   1   4       25.61       26.96      1.11 o 
  21   1   4       81.46       75.73      1.90 o 
  22   1   4      373.41      332.57      4.12 o 
  23   1   4      185.55      182.40      2.84 o 
  24   1   4      385.09      363.13      4.70 o 
  25   1   4      130.64      124.39      2.74 o 
  26   1   4      112.65      114.77      2.67 o 
  27   1   4       11.20       13.37      1.18 o 
  28   1   4        2.94        3.36      0.93 o 
  29   1   4      173.45      164.03      3.54 o 
  30   1   4      230.31      215.00      4.13 o 
  31   1   4       17.45       21.41      1.56 o 
  32   1   4        0.85       -0.40      0.99 o 
  33   1   4       38.25       33.66      2.34 o 
  34   1   4       22.65       26.58      3.87 o 
  35   1   4       12.10       13.82      1.78 o 
  36   1   4        9.83       13.31      2.11 o 
  37   1   4       28.24       31.35      2.70 o 
  38   1   4       83.88       89.27      3.95 o 
  39   1   4       12.55       15.22      2.17 o 
  40   1   4       52.43       51.66      3.27 o 
  41   1   4       37.04       35.21      2.84 o 
  42   1   4        2.36        4.78      1.79 o 
  43   1   4       76.03       88.17      3.96 o 
   0   2   4      874.39      916.14     16.66 o 
   1   2   4     2553.38     2789.42     33.16 o 
   2   2   4        7.67       15.51      1.85 o 
   3   2   4      146.92      156.84      3.74 o 
   4   2   4     1992.75     2167.07     22.13 o 
   5   2   4     1798.93     1867.04     19.27 o 
   6   2   4       84.64       94.83      2.04 o 
   7   2   4      539.53      486.71      7.94 o 
   8   2   4      584.16      607.80      7.22 o 
   9   2   4       35.00       26.65      1.09 o 
  10   2   4      303.25      304.01      4.62 o 
  11   2   4       45.13       57.19      1.83 o 
  12   2   4       21.67       26.96      1.36 o 
  13   2   4       56.25       67.00      1.97 o 
  14   2   4      104.60      105.03      2.47 o 
  15   2   4        1.38        1.47      0.59 o 
  16   2   4       35.06       38.50      1.97 o 
  17   2   4       11.49       12.02      1.06 o 
  18   2   4       53.00       55.41      1.77 o 
  19   2   4       64.77       73.03      3.29 o 
  20   2   4       24.94       19.69      1.25 o 
  21   2   4      117.26      123.40      2.48 o 
  22   2   4      375.31      352.20      4.69 o 
  23   2   4      252.09      228.88      3.67 o 
  24   2   4       56.14       52.10      1.78 o 
  25   2   4       88.27       81.54      2.11 o 
  26   2   4       19.59       21.18      1.29 o 
  27   2   4       82.05       82.21      2.33 o 
  28   2   4      101.31       97.80      4.34 o 
  29   2   4      109.87      112.07      3.35 o 
  30   2   4      209.65      216.89      4.74 o 
  31   2   4      128.09      126.58      3.56 o 
  32   2   4       70.94       69.08      2.74 o 
  33   2   4        3.27        4.57      1.24 o 
  34   2   4       76.56       76.43      4.92 o 
  35   2   4        9.42       13.03      2.42 o 
  36   2   4       90.25       91.49      4.65 o 
  37   2   4      151.85      159.41      5.78 o 
  38   2   4       13.16       15.54      3.36 o 
  39   2   4       14.54       15.36      3.51 o 
  40   2   4        8.68       11.28      4.94 o 
  41   2   4        3.22        4.04      2.92 o 
  42   2   4       17.82       21.03      3.77 o 
   0   3   4      299.93      315.20      9.79 o 
   1   3   4       35.00       42.81      1.93 o 
   2   3   4       42.28       41.05      1.91 o 
   3   3   4       14.05        7.24      2.00 o 
   4   3   4        7.55        5.86      1.11 o 
   5   3   4       21.26       26.90      2.19 o 
   6   3   4       36.74       26.18      1.87 o 
   7   3   4      104.58       85.86      2.58 o 
   8   3   4      312.71      311.94      5.16 o 
   9   3   4      177.12      177.22      3.57 o 
  10   3   4      388.73      359.86      5.71 o 
  11   3   4      160.13      140.21      4.70 o 
  12   3   4      379.76      385.70     12.45 o 
  13   3   4       89.76       93.72      3.66 o 
  14   3   4       20.84       29.90      2.07 o 
  15   3   4     1263.02     1187.68     16.91 o 
  16   3   4     1099.84     1095.25     15.85 o 
  17   3   4      176.25      172.69      4.37 o 
  18   3   4      136.89      125.87      3.71 o 
  19   3   4      100.09      105.85      4.67 o 
  20   3   4       98.02      100.74      3.60 o 
  21   3   4      162.85      171.34      5.21 o 
  22   3   4      159.03      135.31      3.90 o 
  23   3   4       10.24        8.45      1.26 o 
  24   3   4       72.52       67.52      2.97 o 
  25   3   4       14.03       13.03      1.65 o 
  26   3   4        0.45        0.40      1.13 o 
  27   3   4       15.77       11.31      1.65 o 
  28   3   4       89.19       88.73      3.42 o 
  29   3   4        6.80        7.33      1.60 o 
  30   3   4        5.29        6.32      1.88 o 
  31   3   4       20.24       14.85      3.55 o 
  32   3   4       87.66       84.31      8.04 o 
  33   3   4      267.36      269.47      7.48 o 
  34   3   4        0.01       -0.08      1.89 o 
  35   3   4       77.37       87.32      4.69 o 
  36   3   4       48.88       50.14      3.92 o 
  37   3   4      147.55      154.37      7.35 o 
  38   3   4       43.09       44.36      3.82 o 
  39   3   4       22.68       32.81      3.56 o 
  40   3   4        8.92       12.13      4.85 o 
   0   4   4      155.89      136.19      5.10 o 
   1   4   4       38.35       44.71      1.90 o 
   2   4   4      153.61      159.93      3.29 o 
   3   4   4       95.59       91.04      2.80 o 
   4   4   4      362.06      343.36      6.29 o 
   5   4   4       32.04       34.92      1.87 o 
   6   4   4      177.91      188.87      3.98 o 
   7   4   4      402.73      378.60      6.23 o 
   8   4   4      651.93      648.85      9.28 o 
   9   4   4       79.93       82.59      3.22 o 
  10   4   4      319.21      305.45      6.74 o 
  11   4   4      318.65      306.70      6.41 o 
  12   4   4      383.23      370.90      7.27 o 
  13   4   4      621.53      611.82     10.37 o 
  14   4   4      279.69      264.13      6.27 o 
  15   4   4       29.95       31.59      2.57 o 
  16   4   4      381.71      363.72      7.27 o 
  17   4   4       25.58       30.12      2.29 o 
  18   4   4      166.18      175.34      4.75 o 
  19   4   4       60.03       51.92      2.91 o 
  20   4   4       23.83       24.46      2.18 o 
  21   4   4       21.53       24.62      2.56 o 
  22   4   4       26.46       25.07      2.57 o 
  23   4   4       20.15       11.60      1.99 o 
  24   4   4       27.23       33.48      2.97 o 
  25   4   4        2.84        1.65      1.44 o 
  26   4   4       37.67       39.48      3.21 o 
  27   4   4        0.01        1.15      1.47 o 
  28   4   4       63.14       64.87      4.06 o 
  29   4   4       25.51       23.72      2.39 o 
  30   4   4       47.40       44.65      3.04 o 
  31   4   4       11.25       12.34      2.00 o 
  32   4   4        1.55        1.39      1.57 o 
  33   4   4       86.01       90.48      5.82 o 
  34   4   4       28.19       23.17      3.78 o 
  35   4   4       61.05       63.97      8.57 o 
  36   4   4       37.48       38.93      4.81 o 
  37   4   4       42.56       51.99     10.08 o 
  38   4   4       17.43       18.06      3.83 o 
   0   5   4      251.73      228.30      8.55 o 
   1   5   4       50.94       49.38      2.86 o 
   2   5   4      103.08      117.77      2.99 o 
   3   5   4        2.41        4.61      1.01 o 
   4   5   4      106.11       85.53      2.60 o 
   5   5   4       95.28       76.91      2.87 o 
   6   5   4       54.51       44.79      2.08 o 
   7   5   4      256.10      252.29      5.91 o 
   8   5   4      186.39      171.98      4.77 o 
   9   5   4       62.25       72.02      3.13 o 
  10   5   4        1.53        2.93      1.22 o 
  11   5   4       93.91       90.10      3.50 o 
  12   5   4       15.83       16.04      1.95 o 
  13   5   4       46.43       54.98      4.89 o 
  14   5   4       43.07       43.85      2.85 o 
  15   5   4       28.19       29.86      3.46 o 
  16   5   4       34.00       37.12      2.72 o 
  17   5   4        1.71        3.15      1.91 o 
  18   5   4       41.37       39.54      3.31 o 
  19   5   4       30.96       28.40      2.89 o 
  20   5   4       32.85       32.66      3.07 o 
  21   5   4       57.93       52.19      3.84 o 
  22   5   4      168.17      171.86      6.06 o 
  23   5   4       86.51       84.80      4.46 o 
  24   5   4       16.11       18.34      3.21 o 
  25   5   4       72.59       71.44      4.51 o 
  26   5   4       33.81       36.71      3.39 o 
  27   5   4       22.03       22.90      2.94 o 
  28   5   4       40.20       44.16      3.92 o 
  29   5   4        1.52        2.13      1.80 o 
  30   5   4       99.66       98.62      5.07 o 
  31   5   4       61.53       70.22      4.81 o 
  32   5   4       44.49       51.82      4.15 o 
  33   5   4       14.97       11.92      2.59 o 
  34   5   4        9.16       10.02      3.58 o 
  35   5   4       12.89       10.94      4.55 o 
   0   6   4      220.89      190.30      5.94 o 
   1   6   4       33.75       34.90      2.10 o 
   2   6   4       45.99       36.60      2.11 o 
   3   6   4       19.28       22.46      1.74 o 
   4   6   4       19.07       20.11      1.86 o 
   5   6   4      193.03      189.77      4.69 o 
   6   6   4       15.61       15.78      1.77 o 
   7   6   4       25.49       26.90      2.54 o 
   8   6   4      213.32      229.74      7.73 o 
   9   6   4       45.07       44.11      3.05 o 
  10   6   4      132.51      141.02      4.67 o 
  11   6   4      154.05      157.83      5.00 o 
  12   6   4      212.32      211.08      5.83 o 
  13   6   4       45.82       48.90      3.22 o 
  14   6   4      277.50      269.88     11.23 o 
  15   6   4       66.72       60.32      4.40 o 
  16   6   4       54.51       48.34      3.84 o 
  17   6   4       40.36       45.29      3.77 o 
  18   6   4      173.43      176.43      6.43 o 
  19   6   4       37.27       34.59      4.65 o 
  20   6   4       30.39       31.34      5.81 o 
  21   6   4      108.54      105.43      5.23 o 
  22   6   4      137.13      140.24      7.68 o 
  23   6   4      283.67      293.38     14.04 o 
  24   6   4        6.71        6.60      2.11 o 
  25   6   4       52.85       60.22      4.53 o 
  26   6   4       15.15       14.68      2.83 o 
  27   6   4        2.19        4.41      2.14 o 
  28   6   4       55.97       60.19      4.67 o 
  29   6   4       50.58       56.59      4.54 o 
  30   6   4       51.43       55.53      4.55 o 
  31   6   4       21.47       27.03      3.50 o 
   0   7   4      110.03      101.54      4.62 o 
   1   7   4       21.18       20.44      2.06 o 
   2   7   4       26.31       32.25      2.46 o 
   3   7   4       43.75       45.05      2.80 o 
   4   7   4       48.50       48.37      3.72 o 
   5   7   4       46.56       46.06      2.89 o 
   6   7   4       57.19       62.33      3.24 o 
   7   7   4       15.64       15.84      2.00 o 
   8   7   4      106.75      110.25      3.95 o 
   9   7   4       14.05       17.00      2.35 o 
  10   7   4       75.30       71.66      4.10 o 
  11   7   4      265.60      265.16      7.06 o 
  12   7   4       15.67       13.94      2.51 o 
  13   7   4       16.27       19.30      2.91 o 
  14   7   4      188.37      209.71      7.34 o 
  15   7   4       33.29       36.60      4.80 o 
  16   7   4       66.48       59.94      4.54 o 
  17   7   4       37.18       36.63      3.67 o 
  18   7   4        5.55        5.70      2.18 o 
  19   7   4       31.67       38.16      4.09 o 
  20   7   4       18.78       14.61      2.79 o 
  21   7   4        0.45        0.78      1.84 o 
  22   7   4       56.32       59.63      4.74 o 
  23   7   4       46.75       41.93      4.03 o 
  24   7   4       58.49       59.67     11.59 o 
  25   7   4       38.85       44.02      4.30 o 
   0   8   4      195.27      188.07     19.30 o 
   1   8   4       67.21       67.65      4.13 o 
   2   8   4       69.86       78.93      6.04 o 
   3   8   4      301.51      307.90      7.87 o 
   4   8   4      117.72      118.31      6.13 o 
   5   8   4      132.29      145.93      5.40 o 
   6   8   4       11.87       15.29      2.69 o 
   7   8   4       15.49       14.67      2.11 o 
   8   8   4       12.17       18.98      3.57 o 
   9   8   4       77.23       89.16      5.55 o 
  10   8   4       11.88       11.30      3.28 o 
  11   8   4       41.84       49.47      4.31 o 
  12   8   4       32.95       40.60      3.98 o 
  13   8   4       10.80       13.73      3.60 o 
  14   8   4       23.06       25.91      4.62 o 
  15   8   4       37.46       39.57      4.09 o 
  16   8   4       20.77       17.78      3.08 o 
  17   8   4       12.81        8.35      2.60 o 
   2   0   5      272.32      259.76      8.33 o 
   4   0   5      470.13      456.53      7.03 o 
   6   0   5      611.44      625.55     10.27 o 
   8   0   5      497.06      536.76     10.93 o 
  10   0   5      409.52      472.43      7.33 o 
  12   0   5       37.45       37.35      1.90 o 
  14   0   5       84.40       80.29      2.56 o 
  16   0   5      281.67      302.12      7.16 o 
  18   0   5      808.72      846.01     10.56 o 
  20   0   5      192.59      188.42      4.90 o 
  22   0   5      539.37      535.99      9.82 o 
  24   0   5       94.95      100.19      3.77 o 
  26   0   5       80.27       85.24      5.15 o 
  28   0   5      119.79      103.45      4.04 o 
  30   0   5      128.01      130.03      4.62 o 
  32   0   5      351.35      331.50      7.52 o 
  34   0   5       61.44       68.85      5.64 o 
  36   0   5       96.52      103.95      4.95 o 
  38   0   5       46.67       51.01      3.80 o 
  40   0   5       52.75       62.40      4.05 o 
   1   1   5      214.89      229.72      3.05 o 
   2   1   5      109.43      117.75      2.16 o 
   3   1   5      647.84      686.58      7.26 o 
   4   1   5      469.01      472.34      6.30 o 
   5   1   5       13.95       15.93      0.93 o 
   6   1   5      320.61      341.45      4.26 o 
   7   1   5       97.57      112.93      2.38 o 
   8   1   5       49.76       54.79      1.98 o 
   9   1   5       29.38       35.13      1.21 o 
  10   1   5       77.17       78.33      1.82 o 
  11   1   5       77.12       86.60      2.12 o 
  12   1   5        2.49        3.04      0.60 o 
  13   1   5       11.26       10.37      0.82 o 
  14   1   5       50.42       43.18      1.43 o 
  15   1   5       20.94       23.62      1.32 o 
  16   1   5       68.17       69.21      1.73 o 
  17   1   5      343.58      353.47      4.57 o 
  18   1   5       87.16       91.45      2.04 o 
  19   1   5      402.46      375.21      4.85 o 
  20   1   5      356.25      335.23      4.51 o 
  21   1   5       15.91       15.21      1.14 o 
  22   1   5      336.69      312.89      4.36 o 
  23   1   5      530.60      510.94      6.63 o 
  24   1   5      152.94      146.37      3.06 o 
  25   1   5        0.37        0.02      0.83 o 
  26   1   5       42.54       35.81      1.72 o 
  27   1   5       18.10       19.22      1.43 o 
  28   1   5        4.72        3.04      1.31 o 
  29   1   5      143.61      146.95      3.12 o 
  30   1   5      241.48      244.29      5.35 o 
  31   1   5        9.11        8.08      1.58 o 
  32   1   5       44.96       41.92      2.61 o 
  33   1   5       40.44       42.48      2.66 o 
  34   1   5       10.27       12.80      1.83 o 
  35   1   5       29.65       33.10      3.30 o 
  36   1   5       66.97       75.00      3.41 o 
  37   1   5        7.67        6.87      2.60 o 
  38   1   5       13.25       17.33      2.35 o 
  39   1   5       24.65       25.91      2.61 o 
  40   1   5        5.21        5.87      1.91 o 
  41   1   5       13.89       16.46      2.43 o 
   1   2   5       28.22       37.09      2.83 o 
   2   2   5      178.69      184.12      5.54 o 
   3   2   5      778.93      805.65     14.18 o 
   4   2   5      912.68     1014.01     18.71 o 
   5   2   5     1381.49     1458.97     19.70 o 
   6   2   5       32.26       43.70      2.99 o 
   7   2   5       15.73       20.46      1.41 o 
   8   2   5        5.77        5.80      1.09 o 
   9   2   5       61.49       60.38      2.24 o 
  10   2   5      168.64      172.50      3.05 o 
  11   2   5       49.85       52.71      1.72 o 
  12   2   5       11.48       11.76      0.99 o 
  13   2   5       40.86       46.10      1.82 o 
  14   2   5       15.09       15.45      1.17 o 
  15   2   5       47.81       45.78      3.27 o 
  16   2   5       44.61       47.09      1.85 o 
  17   2   5      254.32      252.80      4.15 o 
  18   2   5      671.97      680.23      8.42 o 
  19   2   5      289.30      300.75      4.69 o 
  20   2   5      610.76      579.80      7.50 o 
  21   2   5      823.70      777.46      9.45 o 
  22   2   5      178.81      173.07      3.17 o 
  23   2   5       75.47       69.96      2.80 o 
  24   2   5       84.21       76.02      2.15 o 
  25   2   5       41.72       37.10      1.69 o 
  26   2   5        7.14        8.25      1.26 o 
  27   2   5       36.08       31.29      1.91 o 
  28   2   5       59.31       54.46      2.36 o 
  29   2   5        6.69        7.15      1.38 o 
  30   2   5        0.08        1.71      1.15 o 
  31   2   5       88.34       88.63      3.16 o 
  32   2   5       49.20       47.23      3.04 o 
  33   2   5      111.69      113.30      3.51 o 
  34   2   5       21.80       19.00      3.12 o 
  35   2   5       11.65        8.55      2.21 o 
  36   2   5        8.71       11.03      2.49 o 
  37   2   5       46.59       46.58      3.77 o 
  38   2   5       48.72       52.00      3.93 o 
  39   2   5        0.11        1.91      2.70 o 
  40   2   5       11.06       11.86      3.41 o 
   1   3   5       12.35       15.28      1.69 o 
   2   3   5       95.94       83.83      4.84 o 
   3   3   5       68.12       79.61      3.14 o 
   4   3   5       97.14       88.73      2.91 o 
   5   3   5        3.39        3.71      1.30 o 
   6   3   5      430.73      442.60      6.95 o 
   7   3   5      943.09      911.17     12.05 o 
   8   3   5      216.64      225.06      4.43 o 
   9   3   5      482.47      486.37      7.45 o 
  10   3   5      766.23      760.17     10.44 o 
  11   3   5     1403.29     1360.50     19.21 o 
  12   3   5      293.47      281.27      7.13 o 
  13   3   5       45.48       39.29      2.46 o 
  14   3   5        9.22       12.50      1.60 o 
  15   3   5      184.27      196.03      4.88 o 
  16   3   5      242.88      237.78      5.50 o 
  17   3   5      103.75       90.77      3.33 o 
  18   3   5      223.56      213.28      5.20 o 
  19   3   5      108.71       97.99      3.47 o 
  20   3   5      206.90      179.80      4.76 o 
  21   3   5      117.60      105.35      3.61 o 
  22   3   5      130.13      121.66      6.58 o 
  23   3   5      118.55      117.74      3.85 o 
  24   3   5       34.69       37.58      2.27 o 
  25   3   5       82.45       82.62      2.95 o 
  26   3   5       90.54       76.89      3.27 o 
  27   3   5       81.39       75.98      3.47 o 
  28   3   5       25.56       28.10      2.40 o 
  29   3   5      138.04      132.24      6.29 o 
  30   3   5       17.02       14.59      2.98 o 
  31   3   5       22.30       25.56      3.53 o 
  32   3   5      139.68      137.83      5.43 o 
  33   3   5       31.07       34.90      3.31 o 
  34   3   5      103.58      106.73      6.60 o 
  35   3   5       17.87       13.59      2.70 o 
  36   3   5       48.08       50.26      4.05 o 
  37   3   5        0.04        1.78      2.21 o 
  38   3   5       24.19       24.00      3.34 o 
  39   3   5        3.96        1.35      2.39 o 
   1   4   5        3.84        6.36      1.41 o 
   2   4   5      414.30      398.46      6.70 o 
   3   4   5       72.94       56.01      2.33 o 
   4   4   5      243.18      222.81      4.62 o 
   5   4   5      210.07      220.23      6.33 o 
   6   4   5      129.81      108.26      5.58 o 
   7   4   5      287.13      266.16      5.14 o 
   8   4   5      242.27      224.15      5.83 o 
   9   4   5        9.75       11.24      1.93 o 
  10   4   5      198.96      196.95      5.12 o 
  11   4   5       71.39       65.56      3.11 o 
  12   4   5      226.82      222.12      5.54 o 
  13   4   5       54.58       45.06      2.79 o 
  14   4   5      202.32      179.74      5.16 o 
  15   4   5      122.15      116.22      3.97 o 
  16   4   5       26.07       22.67      2.22 o 
  17   4   5       91.18       85.48      3.44 o 
  18   4   5       44.84       45.93      2.91 o 
  19   4   5      145.15      141.61      4.82 o 
  20   4   5       59.94       53.16      3.12 o 
  21   4   5       80.17       70.39      3.56 o 
  22   4   5       16.81       14.53      1.87 o 
  23   4   5       57.22       50.38      5.03 o 
  24   4   5        3.51        4.12      1.65 o 
  25   4   5       14.02       13.79      3.72 o 
  26   4   5       21.53       19.83      2.18 o 
  27   4   5       32.76       35.84      3.33 o 
  28   4   5       33.72       32.12      3.40 o 
  29   4   5       52.59       57.86      3.50 o 
  30   4   5      107.08      116.19      4.32 o 
  31   4   5       12.97        5.90      2.77 o 
  32   4   5       44.02       46.07      4.74 o 
  33   4   5       16.26       16.47      3.42 o 
  34   4   5      235.76      241.63      9.38 o 
  35   4   5       68.74       61.46      5.58 o 
  36   4   5       97.92      104.17      9.89 o 
   1   5   5      148.35      139.43      3.44 o 
   2   5   5      217.79      192.73      4.09 o 
   3   5   5       13.90       11.23      1.43 o 
   4   5   5       89.73       77.74      2.92 o 
   5   5   5       93.60       84.91      2.96 o 
   6   5   5        3.09        3.02      1.35 o 
   7   5   5      195.64      190.97      5.23 o 
   8   5   5       44.50       35.25      2.63 o 
   9   5   5        0.70        0.46      1.19 o 
  10   5   5        9.97        8.40      1.64 o 
  11   5   5      149.39      135.71      4.51 o 
  12   5   5        3.31        6.13      1.60 o 
  13   5   5       10.02        6.94      1.87 o 
  14   5   5       36.31       43.77      3.05 o 
  15   5   5      109.52      102.38      3.98 o 
  16   5   5       19.02       21.43      3.21 o 
  17   5   5      204.76      194.55     10.29 o 
  18   5   5      208.60      200.13      5.68 o 
  19   5   5      392.31      396.72      8.50 o 
  20   5   5       75.34       72.81      8.31 o 
  21   5   5       58.15       53.20      4.04 o 
  22   5   5       25.08       27.49      3.10 o 
  23   5   5       15.96       16.48      2.55 o 
  24   5   5       26.98       23.15      2.87 o 
  25   5   5       36.38       35.04      3.50 o 
  26   5   5       17.93       16.29      2.63 o 
  27   5   5       45.66       56.62      4.33 o 
  28   5   5       36.71       43.36      3.92 o 
  29   5   5        5.42        4.77      2.02 o 
  30   5   5       26.62       30.56      3.38 o 
  31   5   5       68.94       69.30      4.80 o 
  32   5   5       26.04       27.24      4.65 o 
  33   5   5       41.50       48.95      7.82 o 
   1   6   5        9.03        9.16      1.34 o 
   2   6   5       68.80       63.41      2.74 o 
   3   6   5       39.36       39.11      3.27 o 
   4   6   5       16.53       14.69      2.01 o 
   5   6   5       75.64       76.91      5.46 o 
   6   6   5       18.09       17.86      2.21 o 
   7   6   5       51.79       58.94      4.05 o 
   8   6   5       48.08       53.00      3.45 o 
   9   6   5       32.89       34.65      2.85 o 
  10   6   5       43.96       42.21      3.11 o 
  11   6   5       48.25       44.68      3.21 o 
  12   6   5       99.48      104.99      4.28 o 
  13   6   5        2.96        4.61      1.68 o 
  14   6   5      130.06      139.21      4.96 o 
  15   6   5       51.81       56.16      4.21 o 
  16   6   5        0.90        0.18      1.56 o 
  17   6   5      101.42      101.43      7.76 o 
  18   6   5       65.87       70.18      4.76 o 
  19   6   5       10.03       12.58      2.53 o 
  20   6   5       13.31       15.91      3.66 o 
  21   6   5       40.24       41.73      3.88 o 
  22   6   5       23.42       22.76      5.04 o 
  23   6   5       43.59       42.64      4.02 o 
  24   6   5       50.63       61.50      4.64 o 
  25   6   5       44.70       50.17      4.26 o 
  26   6   5       42.60       42.79      4.02 o 
  27   6   5       42.68       45.56      4.14 o 
  28   6   5        4.32        4.02      2.21 o 
  29   6   5       56.52       56.56      4.67 o 
   1   7   5       98.30      101.50      4.54 o 
   2   7   5       61.46       62.50      3.38 o 
   3   7   5      215.49      207.61      5.46 o 
   4   7   5       20.85       22.90      2.25 o 
   5   7   5      142.57      142.91      7.54 o 
   6   7   5      109.54      107.74      5.44 o 
   7   7   5       12.94       17.71      2.46 o 
   8   7   5       27.94       24.44      3.08 o 
   9   7   5      187.73      179.16      5.89 o 
  10   7   5        3.47        2.93      1.97 o 
  11   7   5       13.93       13.77      2.35 o 
  12   7   5      120.59      130.29      5.11 o 
  13   7   5       84.92       89.51      5.28 o 
  14   7   5        6.28        6.72      2.27 o 
  15   7   5        8.14        8.99      2.42 o 
  16   7   5       10.19        8.80      2.48 o 
  17   7   5       29.26       36.10      5.41 o 
  18   7   5       35.08       39.58      4.24 o 
  19   7   5        7.99        7.11      2.36 o 
  20   7   5       11.86       10.69      3.21 o 
  21   7   5       23.64       21.62      3.26 o 
  22   7   5        6.41        6.84      2.38 o 
   1   8   5       46.33       39.75      3.50 o 
   2   8   5       12.38       14.47      3.34 o 
   3   8   5       16.91       20.90      2.83 o 
   4   8   5      326.14      355.23     11.36 o 
   5   8   5       86.71      123.07      6.57 o 
   6   8   5       27.90       31.09      3.20 o 
   7   8   5       92.48       95.03      6.27 o 
   8   8   5       35.55       31.97      3.29 o 
   9   8   5        6.27        7.67      2.56 o 
  10   8   5       33.14       36.13      4.78 o 
  11   8   5       42.13       38.62      5.47 o 
  12   8   5       18.90       17.24      3.10 o 
   0   0   6      263.87      272.32     11.57 o 
   2   0   6       26.14       27.43      1.77 o 
   4   0   6      192.27      206.49      4.34 o 
   6   0   6      430.56      458.49      8.45 o 
   8   0   6      960.01      992.67     15.54 o 
  10   0   6      440.59      476.72      7.74 o 
  12   0   6       94.58      103.68      3.10 o 
  14   0   6       57.03       56.54      2.48 o 
  16   0   6       12.65       11.94      1.25 o 
  18   0   6      407.26      388.93      6.05 o 
  20   0   6       68.08       63.79      3.14 o 
  22   0   6      214.01      204.72      5.41 o 
  24   0   6      116.98      108.99      6.02 o 
  26   0   6        6.62        7.55      1.81 o 
  28   0   6      240.64      224.65     10.82 o 
  30   0   6       83.06       85.35      3.87 o 
  32   0   6      476.13      473.84      9.64 o 
  34   0   6       60.35       65.01      3.68 o 
  36   0   6       83.78       81.69      4.58 o 
  38   0   6       10.31        7.41      2.29 o 
   0   1   6      177.25      175.89      3.96 o 
   1   1   6      230.30      250.47      3.45 o 
   2   1   6       38.72       34.21      1.38 o 
   3   1   6       95.94      102.80      2.22 o 
   4   1   6      307.86      334.61      4.43 o 
   5   1   6      780.09      861.28      9.09 o 
   6   1   6      319.82      352.78      4.62 o 
   7   1   6      144.70      157.57      2.80 o 
   8   1   6      219.90      226.44      3.29 o 
   9   1   6        2.83        2.71      0.64 o 
  10   1   6       95.72      103.08      1.96 o 
  11   1   6       22.04       24.20      1.16 o 
  12   1   6       95.60       97.14      1.93 o 
  13   1   6       96.03       90.27      1.89 o 
  14   1   6       30.79       29.82      1.30 o 
  15   1   6       61.06       65.13      1.92 o 
  16   1   6       57.88       59.24      2.11 o 
  17   1   6        2.06        1.09      0.82 o 
  18   1   6        8.15        7.59      1.08 o 
  19   1   6       19.15       21.93      1.45 o 
  20   1   6       66.20       64.08      2.03 o 
  21   1   6       54.44       53.33      1.97 o 
  22   1   6      449.34      432.19      5.98 o 
  23   1   6      284.43      285.97      4.57 o 
  24   1   6        6.01        7.20      1.15 o 
  25   1   6       58.74       54.14      2.19 o 
  26   1   6      155.28      149.67      3.19 o 
  27   1   6       48.54       53.60      2.61 o 
  28   1   6       45.76       44.55      2.41 o 
  29   1   6       17.58       16.58      2.19 o 
  30   1   6      155.51      157.62      4.01 o 
  31   1   6       16.78       19.27      1.84 o 
  32   1   6       23.16       21.84      2.18 o 
  33   1   6       13.21       15.19      1.98 o 
  34   1   6      117.11      113.02      3.93 o 
  35   1   6        2.21        6.22      1.68 o 
  36   1   6       38.72       46.82      3.11 o 
  37   1   6        3.53        5.29      2.55 o 
  38   1   6       57.05       60.26      3.62 o 
  39   1   6        1.06        2.72      1.84 o 
   0   2   6      169.24      162.72      4.37 o 
   1   2   6      252.58      276.90      5.43 o 
   2   2   6      358.27      374.96      5.31 o 
   3   2   6      278.60      289.87      4.43 o 
   4   2   6       48.01       50.77      2.18 o 
   5   2   6      430.27      458.47      6.13 o 
   6   2   6      818.72      845.56      9.90 o 
   7   2   6     1033.01     1035.37     13.08 o 
   8   2   6      319.14      303.49      5.17 o 
   9   2   6        4.13        3.59      0.93 o 
  10   2   6       11.20       13.70      1.29 o 
  11   2   6       57.13       53.98      2.11 o 
  12   2   6       11.55       15.85      1.32 o 
  13   2   6      177.33      178.37      3.83 o 
  14   2   6       78.99       73.59      2.50 o 
  15   2   6       83.73       83.90      2.64 o 
  16   2   6       63.58       58.71      2.40 o 
  17   2   6       42.84       38.27      2.05 o 
  18   2   6      157.62      161.36      3.72 o 
  19   2   6       18.16       21.64      1.66 o 
  20   2   6       71.17       69.17      2.61 o 
  21   2   6       20.93       24.45      1.76 o 
  22   2   6      275.47      262.90      4.57 o 
  23   2   6       52.85       47.56      2.12 o 
  24   2   6      110.42      108.84      2.90 o 
  25   2   6       20.27       18.79      1.64 o 
  26   2   6       36.10       41.41      3.00 o 
  27   2   6        6.35        5.33      1.23 o 
  28   2   6       19.62       19.47      1.73 o 
  29   2   6        6.91        6.14      1.32 o 
  30   2   6       34.74       43.49      2.98 o 
  31   2   6        0.26        0.75      1.29 o 
  32   2   6       46.40       52.05      3.81 o 
  33   2   6       13.61       16.34      2.58 o 
  34   2   6       10.01        7.15      2.34 o 
  35   2   6       22.49       20.30      2.98 o 
  36   2   6       66.88       76.82      4.77 o 
  37   2   6       19.75       25.09      3.11 o 
  38   2   6       12.64        6.78      2.47 o 
   0   3   6       13.33       13.32      2.23 o 
   1   3   6      133.92      131.98      3.85 o 
   2   3   6      133.23      133.36      3.86 o 
   3   3   6      184.84      186.92      4.66 o 
   4   3   6      156.47      154.65      4.24 o 
   5   3   6      200.38      214.90      5.09 o 
   6   3   6      263.25      263.85      5.74 o 
   7   3   6       19.60       24.12      2.19 o 
   8   3   6      319.51      326.68      8.34 o 
   9   3   6       78.85       73.96      4.63 o 
  10   3   6       31.85       32.93      3.14 o 
  11   3   6      119.19      121.33      4.68 o 
  12   3   6       38.77       40.60      1.88 o 
  13   3   6       28.54       25.13      2.11 o 
  14   3   6       89.53       87.53      5.70 o 
  15   3   6      367.58      344.30      7.19 o 
  16   3   6      378.00      367.01      7.53 o 
  17   3   6      185.74      188.75      5.09 o 
  18   3   6      111.54      111.23      3.88 o 
  19   3   6       81.45       79.45      3.34 o 
  20   3   6       57.68       59.80      3.28 o 
  21   3   6      117.88      110.36      3.92 o 
  22   3   6      114.11      109.44      5.45 o 
  23   3   6       18.18       21.79      2.20 o 
  24   3   6       10.83        7.90      1.68 o 
  25   3   6        3.78        4.54      1.95 o 
  26   3   6       21.98       19.09      1.91 o 
  27   3   6       38.55       39.85      4.29 o 
  28   3   6       84.73       90.87      5.64 o 
  29   3   6       15.84       14.04      3.08 o 
  30   3   6       97.88       93.03      5.86 o 
  31   3   6       17.77       25.26      3.87 o 
  32   3   6       59.47       57.24      5.11 o 
  33   3   6      175.41      177.14      6.37 o 
  34   3   6       41.68       40.12      6.39 o 
  35   3   6      247.82      266.90      8.83 o 
  36   3   6       11.18       12.93      2.99 o 
   0   4   6      214.63      201.65     11.64 o 
   1   4   6       29.09       24.48      2.07 o 
   2   4   6      215.36      193.49      5.78 o 
   3   4   6        0.23        0.70      1.78 o 
   4   4   6       21.50       15.61      2.17 o 
   5   4   6       59.25       54.26      2.85 o 
   6   4   6       25.44       25.22      2.15 o 
   7   4   6      125.87      123.50      4.12 o 
   8   4   6      220.79      204.92      5.46 o 
   9   4   6       98.56      102.74      4.17 o 
  10   4   6      519.31      509.77      9.62 o 
  11   4   6       65.02       62.21      3.43 o 
  12   4   6       39.28       39.41      2.84 o 
  13   4   6      426.83      411.41      8.42 o 
  14   4   6       86.00       89.03      4.71 o 
  15   4   6       71.44       71.26      3.60 o 
  16   4   6       46.59       45.07      3.06 o 
  17   4   6       97.78       95.55      3.83 o 
  18   4   6       52.88       52.16      3.25 o 
  19   4   6       86.54       89.79      3.85 o 
  20   4   6      106.28      107.70      4.09 o 
  21   4   6       44.04       46.28      4.59 o 
  22   4   6       18.40       22.91      2.35 o 
  23   4   6       13.02       15.77      2.11 o 
  24   4   6       16.82       13.68      2.32 o 
  25   4   6        1.48        0.62      2.24 o 
  26   4   6        1.03        0.51      1.37 o 
  27   4   6       17.11       18.60      2.26 o 
  28   4   6       44.84       49.24      3.32 o 
  29   4   6       42.50       44.76      3.39 o 
  30   4   6        1.56        2.56      2.51 o 
  31   4   6       57.55       65.62     13.63 o 
  32   4   6       24.43       30.23      4.32 o 
  33   4   6       69.79       78.22      6.21 o 
  34   4   6       40.03       38.60      6.01 o 
   0   5   6        2.15        3.37      1.95 o 
   1   5   6       56.56       70.32      3.32 o 
   2   5   6       31.52       31.29      2.51 o 
   3   5   6       54.74       49.01      3.03 o 
   4   5   6       22.22       20.37      2.47 o 
   5   5   6       66.67       73.74      3.58 o 
   6   5   6       20.86       21.35      2.27 o 
   7   5   6      176.15      176.17      5.26 o 
   8   5   6       66.85       63.30      3.60 o 
   9   5   6       19.84       20.85      2.28 o 
  10   5   6        4.89        5.87      1.67 o 
  11   5   6       26.40       31.34      2.74 o 
  12   5   6       30.73       30.60      4.48 o 
  13   5   6       30.73       34.56      2.84 o 
  14   5   6        0.24        1.27      1.48 o 
  15   5   6      103.11      105.60      4.35 o 
  16   5   6        5.58        5.50      1.77 o 
  17   5   6       37.18       41.17      3.17 o 
  18   5   6       12.94       13.39      2.15 o 
  19   5   6       44.57       41.98      3.17 o 
  20   5   6       25.49       30.07      3.23 o 
  21   5   6      110.93      117.95      5.51 o 
  22   5   6       68.66       60.91      4.43 o 
  23   5   6       21.17       20.88      2.89 o 
  24   5   6       35.44       39.10      3.66 o 
  25   5   6      117.04      115.26      5.53 o 
  26   5   6        6.33        6.02      2.19 o 
  27   5   6       65.24       62.64      4.58 o 
  28   5   6       34.58       34.34      3.65 o 
  29   5   6       77.05       77.55      6.02 o 
  30   5   6       15.16       19.58      3.00 o 
   0   6   6      116.37      104.20      6.03 o 
   1   6   6       40.17       41.35      4.28 o 
   2   6   6       14.99       15.51      2.16 o 
   3   6   6      224.90      226.17      6.29 o 
   4   6   6       27.79       30.06      2.78 o 
   5   6   6       71.62       68.67      3.93 o 
   6   6   6        1.76        0.83      2.05 o 
   7   6   6       19.39       17.99      3.02 o 
   8   6   6       93.00      101.02      5.01 o 
   9   6   6      110.47      123.28      4.74 o 
  10   6   6      253.39      246.92      9.30 o 
  11   6   6       15.17       16.50      2.79 o 
  12   6   6       47.76       47.27      3.48 o 
  13   6   6       23.25       22.03      2.67 o 
  14   6   6       22.30       22.01      2.65 o 
  15   6   6       38.48       43.94      3.45 o 
  16   6   6      129.70      135.11      5.62 o 
  17   6   6      110.04      118.24      5.58 o 
  18   6   6       30.95       29.91      3.49 o 
  19   6   6        3.93        2.64      1.95 o 
  20   6   6       21.06       24.20      3.53 o 
  21   6   6        6.76        8.31      2.41 o 
  22   6   6       40.57       42.19      4.02 o 
  23   6   6        6.58       14.96      2.76 o 
  24   6   6       20.56       29.88      4.09 o 
  25   6   6       43.63       43.30      4.21 o 
   0   7   6       57.78       65.96      9.39 o 
   1   7   6       75.60       88.95      7.42 o 
   2   7   6        6.87        3.96      2.30 o 
   3   7   6       59.05       61.81      4.86 o 
   4   7   6       11.22        9.11      2.21 o 
   5   7   6       20.52       22.64      2.70 o 
   6   7   6      104.53      114.62      5.07 o 
   7   7   6      103.52      104.36      6.18 o 
   8   7   6      120.61      122.75      5.14 o 
   9   7   6       72.62       84.79      5.26 o 
  10   7   6        8.05        6.63      3.29 o 
  11   7   6      164.36      172.24      5.99 o 
  12   7   6       31.26       27.81      3.05 o 
  13   7   6       88.08       86.81      4.90 o 
  14   7   6       39.23       39.60      6.11 o 
  15   7   6       49.62       44.14      4.60 o 
  16   7   6       19.46       17.15      3.04 o 
  17   7   6       69.58       78.33      5.47 o 
  18   7   6       23.48       25.35      3.48 o 
   2   0   7      286.98      298.25      5.82 o 
   4   0   7      214.75      213.04      4.74 o 
   6   0   7      696.45      708.93     10.77 o 
   8   0   7      451.99      470.30      7.96 o 
  10   0   7       64.54       75.65      2.83 o 
  12   0   7       13.01       13.98      1.59 o 
  14   0   7        4.31        3.57      1.21 o 
  16   0   7       71.36       70.59      2.52 o 
  18   0   7       81.40       80.50      2.99 o 
  20   0   7       11.65       11.18      1.93 o 
  22   0   7      128.79      132.59      4.51 o 
  24   0   7       36.94       35.08      2.79 o 
  26   0   7       19.90       16.98      2.29 o 
  28   0   7       25.10       25.17      3.36 o 
  30   0   7       14.19       14.75      2.29 o 
  32   0   7      250.18      256.11     10.00 o 
  34   0   7        8.57        8.64      3.22 o 
  36   0   7       59.44       65.44      4.19 o 
   1   1   7       28.89       29.27      1.39 o 
   2   1   7       50.11       51.03      1.78 o 
   3   1   7       65.53       66.18      1.88 o 
   4   1   7      287.68      285.35      3.98 o 
   5   1   7       85.91       93.76      2.17 o 
   6   1   7      179.30      182.52      3.05 o 
   7   1   7        5.24        6.79      0.87 o 
   8   1   7      107.05      114.82      2.40 o 
   9   1   7       28.04       31.42      1.32 o 
  10   1   7       30.48       29.06      1.29 o 
  11   1   7       32.19       33.06      1.36 o 
  12   1   7       20.89       24.18      1.22 o 
  13   1   7       57.90       56.52      1.79 o 
  14   1   7       60.94       59.92      2.00 o 
  15   1   7       79.42       78.70      2.42 o 
  16   1   7       22.30       24.33      1.57 o 
  17   1   7       69.54       67.24      2.35 o 
  18   1   7       13.10       16.18      1.39 o 
  19   1   7      393.17      405.70      5.47 o 
  20   1   7      586.29      574.00      7.02 o 
  21   1   7      430.59      415.05      5.96 o 
  22   1   7       57.60       57.50      2.27 o 
  23   1   7      116.03      120.39      3.48 o 
  24   1   7       55.93       56.98      2.69 o 
  25   1   7       61.71       67.44      2.90 o 
  26   1   7       19.67       19.56      2.52 o 
  27   1   7       62.16       64.37      2.87 o 
  28   1   7       29.36       30.45      2.22 o 
  29   1   7       12.02       10.40      1.75 o 
  30   1   7       10.51        8.73      1.62 o 
  31   1   7       63.94       63.83      3.02 o 
  32   1   7       22.23       19.90      1.99 o 
  33   1   7       40.27       41.10      2.82 o 
  34   1   7       26.05       26.02      2.42 o 
  35   1   7       22.63       20.65      2.29 o 
  36   1   7       26.93       31.06      2.61 o 
   1   2   7       15.55       14.01      1.23 o 
   2   2   7       90.20      101.64      2.58 o 
   3   2   7      116.72      114.83      2.76 o 
   4   2   7      223.83      232.60      4.07 o 
   5   2   7      273.17      283.73      5.01 o 
   6   2   7       63.87       73.67      2.29 o 
   7   2   7      116.65      110.84      2.71 o 
   8   2   7      130.39      136.94      3.57 o 
   9   2   7      347.74      350.96      6.00 o 
  10   2   7        1.04        1.23      0.92 o 
  11   2   7       67.96       62.38      2.40 o 
  12   2   7       44.68       46.09      2.54 o 
  13   2   7       34.60       29.35      2.16 o 
  14   2   7       53.33       48.09      2.66 o 
  15   2   7       36.75       38.21      2.44 o 
  16   2   7      111.49      106.16      3.22 o 
  17   2   7      151.17      150.10      4.94 o 
  18   2   7      371.66      361.56      7.29 o 
  19   2   7      786.66      762.23     10.72 o 
  20   2   7      138.56      140.76      3.74 o 
  21   2   7      328.44      324.38      7.55 o 
  22   2   7      106.51       95.39      3.33 o 
  23   2   7      116.17      112.63      3.34 o 
  24   2   7      141.62      138.38      3.69 o 
  25   2   7        4.69        4.06      1.26 o 
  26   2   7        3.44        1.94      2.08 o 
  27   2   7        1.89        3.40      1.99 o 
  28   2   7       38.94       40.82      2.69 o 
  29   2   7        6.39        5.76      1.48 o 
  30   2   7       38.02       38.39      2.54 o 
  31   2   7       17.09       14.00      1.79 o 
  32   2   7       48.07       47.33      3.57 o 
  33   2   7       91.20       93.00      3.60 o 
  34   2   7       12.44       10.70      2.67 o 
  35   2   7        6.66        4.71      3.21 o 
   1   3   7      165.59      172.35      4.80 o 
   2   3   7      114.49      113.08      3.82 o 
   3   3   7       50.33       48.56      3.18 o 
   4   3   7      233.32      238.80      5.72 o 
   5   3   7      260.02      251.51      6.27 o 
   6   3   7      220.58      215.61      7.40 o 
   7   3   7      286.97      286.83     10.03 o 
   8   3   7      531.41      519.83      7.81 o 
   9   3   7      506.63      468.53      8.19 o 
  10   3   7      161.53      158.10      4.05 o 
  11   3   7      320.18      311.26      6.13 o 
  12   3   7       21.27       24.42      2.97 o 
  13   3   7       97.80       95.92      3.05 o 
  14   3   7       22.13       20.84      1.97 o 
  15   3   7       33.87       38.01      2.24 o 
  16   3   7       22.86       22.62      1.70 o 
  17   3   7       66.43       63.91      4.19 o 
  18   3   7      153.80      135.10      5.43 o 
  19   3   7       24.22       25.88      2.94 o 
  20   3   7       45.75       39.38      3.40 o 
  21   3   7        0.29       -1.04      1.53 o 
  22   3   7        7.59        5.22      1.98 o 
  23   3   7       74.00       70.57      7.11 o 
  24   3   7       19.39       18.07      2.74 o 
  25   3   7        2.98        3.09      1.65 o 
  26   3   7        9.07        7.81      2.13 o 
  27   3   7       24.50       23.49      3.58 o 
  28   3   7       13.86        7.77      2.96 o 
  29   3   7       18.85       12.79      3.21 o 
  30   3   7        1.87        1.77      2.54 o 
  31   3   7       39.45       36.01      4.40 o 
  32   3   7       83.36       94.63      7.14 o 
  33   3   7      110.85      115.84      5.44 o 
   1   4   7        4.20        4.94      1.50 o 
   2   4   7      136.65      130.65      4.28 o 
   3   4   7       95.60       93.06      3.68 o 
   4   4   7      101.00       97.45      3.80 o 
   5   4   7       87.22       82.12      3.57 o 
   6   4   7       47.80       47.77      5.27 o 
   7   4   7       67.99       71.78      7.04 o 
   8   4   7       34.38       32.30      3.21 o 
   9   4   7      193.43      194.76     11.63 o 
  10   4   7       66.78       60.05      4.16 o 
  11   4   7       48.48       46.68      3.81 o 
  12   4   7      137.47      125.56     12.94 o 
  13   4   7       25.63       25.47      2.99 o 
  14   4   7       25.65       24.48      2.99 o 
  15   4   7       14.81       14.60      2.58 o 
  16   4   7        7.70        6.21      2.10 o 
  17   4   7       63.47       60.23      4.31 o 
  18   4   7       48.04       47.89      5.98 o 
  19   4   7       28.31       25.17      3.03 o 
  20   4   7       56.00       54.63      4.19 o 
  21   4   7       31.87       32.85      2.87 o 
  22   4   7       19.74       19.73      2.48 o 
  23   4   7       24.14       26.16      2.66 o 
  24   4   7       83.65       85.10      5.11 o 
  25   4   7       10.69        9.53      2.40 o 
  26   4   7       68.24       64.28      3.84 o 
  27   4   7        3.63        6.01      1.89 o 
  28   4   7      110.94      118.13      6.64 o 
  29   4   7       42.80       42.53      4.78 o 
  30   4   7       67.98       65.13      5.73 o 
   1   5   7       39.00       38.79      2.92 o 
   2   5   7       62.51       53.57      3.37 o 
   3   5   7       72.24       81.08      4.69 o 
   4   5   7       16.21       12.56      2.42 o 
   5   5   7       31.26       26.36      3.17 o 
   6   5   7        9.92       11.09      2.43 o 
   7   5   7      185.44      185.17      6.74 o 
   8   5   7       14.71       14.71      3.66 o 
   9   5   7        2.13        5.25      2.07 o 
  10   5   7       15.78       17.06      2.81 o 
  11   5   7       38.95       36.62      3.62 o 
  12   5   7        1.30        3.72      2.09 o 
  13   5   7       19.41       14.02      2.82 o 
  14   5   7       38.84       34.45      3.13 o 
  15   5   7       75.37       75.43      4.50 o 
  16   5   7       26.64       29.29      2.92 o 
  17   5   7      115.13      107.39      4.69 o 
  18   5   7       39.54       44.03      3.47 o 
  19   5   7      353.60      379.50      8.83 o 
  20   5   7       52.36       58.48      4.40 o 
  21   5   7       54.71       50.73      4.25 o 
  22   5   7       28.02       31.02      3.51 o 
  23   5   7        9.52       12.43      2.90 o 
  24   5   7       41.30       42.01      4.03 o 
  25   5   7        7.87        9.81      2.56 o 
  26   5   7       46.14       50.73      7.67 o 
  27   5   7       18.42       25.21      3.45 o 
   1   6   7       51.29       47.60      6.23 o 
   2   6   7       19.28       21.80      3.09 o 
   3   6   7        8.94        4.50      2.32 o 
   4   6   7       30.03       27.21      3.40 o 
   5   6   7       11.40        9.87      2.56 o 
   6   6   7       52.91       53.00      4.38 o 
   7   6   7      144.53      151.75     10.99 o 
   8   6   7        4.09        4.21      2.35 o 
   9   6   7      148.80      157.70      8.97 o 
  10   6   7       42.77       43.75      4.22 o 
  11   6   7       53.10       51.01      3.80 o 
  12   6   7       79.40       80.09      4.64 o 
  13   6   7        0.76        2.59      1.89 o 
  14   6   7       35.19       39.60      3.49 o 
  15   6   7        7.34       11.38      2.44 o 
  16   6   7      146.11      132.61      9.71 o 
  17   6   7       19.23       20.35      5.19 o 
  18   6   7       31.22       27.84      4.40 o 
  19   6   7       33.16       33.42      3.77 o 
  20   6   7        3.89        3.46      2.22 o 
  21   6   7        9.59       10.88      2.72 o 
   1   7   7       88.72       78.95      7.35 o 
   2   7   7       11.92        9.93      3.98 o 
   3   7   7      179.58      177.44      9.61 o 
   4   7   7       16.78       13.75      9.22 o 
   5   7   7       70.36       85.41     12.83 o 
   6   7   7       78.72       83.55      5.74 o 
   7   7   7       39.42       55.31      6.54 o 
   8   7   7       66.88       73.62      6.40 o 
   9   7   7       29.48       36.52      4.25 o 
  10   7   7       39.05       38.92      3.68 o 
  11   7   7        7.43        7.12      2.34 o 
   0   0   8       71.03       71.22      5.30 o 
   2   0   8       56.68       54.07      2.82 o 
   4   0   8      454.87      467.68      8.24 o 
   6   0   8      667.85      715.58     11.26 o 
   8   0   8       51.93       53.72      2.86 o 
  10   0   8       46.79       48.83      2.74 o 
  12   0   8      145.95      151.72      4.26 o 
  14   0   8       46.24       46.88      2.36 o 
  16   0   8       64.90       59.65      3.82 o 
  18   0   8      560.63      552.77     19.69 o 
  20   0   8        6.60        9.60      2.03 o 
  22   0   8       25.01       28.79      2.62 o 
  24   0   8      187.50      191.43      5.71 o 
  26   0   8      124.90      131.21     10.13 o 
  28   0   8       40.92       36.78      3.04 o 
  30   0   8      133.40      136.12      6.63 o 
  32   0   8       24.03       26.35      2.65 o 
   0   1   8      242.13      255.86      5.57 o 
   1   1   8       15.44       16.25      1.26 o 
   2   1   8       85.99       87.10      2.29 o 
   3   1   8       92.91      101.00      2.41 o 
   4   1   8       91.68       90.88      2.32 o 
   5   1   8       59.61       66.60      2.10 o 
   6   1   8      293.75      302.69      4.38 o 
   7   1   8       28.18       29.55      1.55 o 
   8   1   8      318.38      308.38      4.32 o 
   9   1   8        5.26        7.05      0.96 o 
  10   1   8        9.27        9.82      1.41 o 
  11   1   8       66.00       66.83      2.05 o 
  12   1   8        5.53        4.72      0.95 o 
  13   1   8       42.74       44.26      2.02 o 
  14   1   8       32.79       34.15      1.70 o 
  15   1   8       31.61       33.03      2.00 o 
  16   1   8        0.14       -0.90      0.90 o 
  17   1   8       49.30       48.77      2.21 o 
  18   1   8       17.60       16.32      1.48 o 
  19   1   8       20.49       21.75      1.57 o 
  20   1   8      208.56      209.04      4.71 o 
  21   1   8       90.92       91.51      3.72 o 
  22   1   8        0.05        0.83      1.21 o 
  23   1   8       35.48       37.53      2.39 o 
  24   1   8       42.50       37.29      2.41 o 
  25   1   8       44.89       44.22      2.60 o 
  26   1   8        7.14        6.93      1.78 o 
  27   1   8       73.08       66.41      3.12 o 
  28   1   8        3.38        2.74      1.93 o 
  29   1   8        9.94        6.02      1.61 o 
  30   1   8       70.81       71.59      3.30 o 
  31   1   8       23.22       23.32      2.17 o 
  32   1   8       23.37       26.30      2.28 o 
  33   1   8        9.61       12.03      2.06 o 
   0   2   8      158.43      160.58      4.98 o 
   1   2   8       28.44       29.01      2.11 o 
   2   2   8      239.13      237.67      4.37 o 
   3   2   8       67.33       75.44      2.48 o 
   4   2   8      154.59      153.98      3.42 o 
   5   2   8        2.57        1.55      1.01 o 
   6   2   8      149.25      147.76      3.36 o 
   7   2   8      331.90      329.52      7.00 o 
   8   2   8      402.40      407.58     10.57 o 
   9   2   8       21.20       20.15      1.79 o 
  10   2   8       42.75       41.76      2.66 o 
  11   2   8       16.18       16.22      1.87 o 
  12   2   8       19.86       19.82      2.00 o 
  13   2   8       37.46       37.45      4.87 o 
  14   2   8       58.96       54.78      2.96 o 
  15   2   8       68.79       65.69      3.19 o 
  16   2   8       38.02       33.74      2.50 o 
  17   2   8       28.14       31.23      2.21 o 
  18   2   8      105.69      113.26      4.12 o 
  19   2   8       18.60       13.75      1.70 o 
  20   2   8       56.74       62.42      2.89 o 
  21   2   8       30.21       34.54      2.30 o 
  22   2   8       15.65       15.02      1.71 o 
  23   2   8      101.21       97.99      3.27 o 
  24   2   8       88.66       79.23      3.17 o 
  25   2   8        1.42        2.50      1.48 o 
  26   2   8        0.25        1.79      1.30 o 
  27   2   8       16.95       20.06      1.92 o 
  28   2   8        1.32        1.02      1.29 o 
  29   2   8      121.75      127.66      3.77 o 
  30   2   8       31.61       32.26      3.84 o 
  31   2   8       25.04       27.12      3.21 o 
   0   3   8       96.13       87.74      5.37 o 
   1   3   8      155.50      149.78      4.71 o 
   2   3   8       27.98       32.66      2.67 o 
   3   3   8      220.53      230.98      5.96 o 
   4   3   8       70.11       68.60      3.49 o 
   5   3   8       12.76       13.02      1.88 o 
   6   3   8      137.70      141.54      4.60 o 
   7   3   8       81.68       81.41      4.58 o 
   8   3   8      181.24      182.09      8.44 o 
   9   3   8       21.69       22.37      2.71 o 
  10   3   8        2.78        2.47      1.57 o 
  11   3   8       87.12       79.99      3.11 o 
  12   3   8       58.24       59.63      2.81 o 
  13   3   8       51.56       54.42      2.71 o 
  14   3   8       41.97       44.86      2.50 o 
  15   3   8       67.42       77.73      3.11 o 
  16   3   8      164.91      158.34      4.21 o 
  17   3   8      154.34      154.46      4.16 o 
  18   3   8        5.25        7.80      1.36 o 
  19   3   8       20.13       20.32      2.95 o 
  20   3   8        6.78        8.52      2.33 o 
  21   3   8       58.67       58.65      4.37 o 
  22   3   8       14.05       15.03      4.54 o 
  23   3   8        0.59       -1.34      2.08 o 
  24   3   8       17.75       17.31      5.41 o 
  25   3   8       22.77       19.10      2.82 o 
  26   3   8       11.65        6.41      2.31 o 
  27   3   8       42.97       42.19      4.12 o 
  28   3   8       10.95        8.90      3.12 o 
  29   3   8       14.57       18.30      3.69 o 
   0   4   8       25.68       21.53      3.36 o 
   1   4   8       19.44       16.58      2.18 o 
   2   4   8       42.23       39.29      2.95 o 
   3   4   8       19.17       16.94      2.10 o 
   4   4   8       80.49       80.79      4.69 o 
   5   4   8       29.18       33.87      3.43 o 
   6   4   8        6.93        4.13      2.13 o 
   7   4   8        5.07        4.82      2.13 o 
   8   4   8       60.63       52.24      4.11 o 
   9   4   8      100.82       98.27      5.53 o 
  10   4   8       16.45       11.38      2.87 o 
  11   4   8      128.90      121.76      6.52 o 
  12   4   8       57.35       48.92      4.27 o 
  13   4   8      102.73       98.22      5.31 o 
  14   4   8       80.09       73.12      4.88 o 
  15   4   8       38.25       46.13      4.53 o 
  16   4   8       10.78       11.24      2.49 o 
  17   4   8      158.33      157.61     10.23 o 
  18   4   8       27.96       29.41      3.49 o 
  19   4   8       42.17       41.46      3.99 o 
  20   4   8       11.32        8.11      2.55 o 
  21   4   8        0.55        0.32      2.00 o 
  22   4   8       85.64       87.52      5.49 o 
  23   4   8       75.43       75.79      5.21 o 
  24   4   8       31.40       39.36      5.20 o 
  25   4   8       13.59       16.57      3.69 o 
  26   4   8        1.18        2.71      6.08 o 
   0   5   8        0.17       -0.48      2.04 o 
   1   5   8       91.13       88.42      5.11 o 
   2   5   8        9.93       11.33      2.67 o 
   3   5   8        6.11        7.61      2.43 o 
   4   5   8        2.88        2.84      2.14 o 
   5   5   8      156.54      160.19      6.49 o 
   6   5   8        8.16       14.31      2.85 o 
   7   5   8      143.40      154.53      6.42 o 
   8   5   8        3.98        6.57      2.46 o 
   9   5   8        3.50       -1.15      2.01 o 
  10   5   8       24.72       25.55      3.43 o 
  11   5   8      157.81      160.24      6.70 o 
  12   5   8        5.94        4.74      2.40 o 
  13   5   8       33.36       30.37      4.97 o 
  14   5   8        9.84       10.00      2.71 o 
  15   5   8       62.54       63.25      4.99 o 
  16   5   8        6.55        8.64      5.37 o 
  17   5   8       22.65       24.63      3.60 o 
  18   5   8       17.37       18.14      4.57 o 
  19   5   8      102.92      106.70      6.96 o 
  20   5   8       15.22       15.07      3.03 o 
  21   5   8       35.31       43.85      4.34 o 
  22   5   8        1.93        5.52      3.27 o 
   0   6   8      104.18      120.73     12.47 o 
   1   6   8      133.50      144.58      8.57 o 
   2   6   8        4.41        5.92      3.65 o 
   3   6   8       10.06        3.01      3.43 o 
   4   6   8       32.00       34.77      4.90 o 
   5   6   8       25.49       26.05      3.64 o 
   6   6   8        8.52        6.91      2.76 o 
   7   6   8       21.05       12.30      3.38 o 
   8   6   8      111.52      122.11      6.47 o 
   9   6   8       20.71       15.26      3.94 o 
  10   6   8       65.22       64.80      5.13 o 
  11   6   8       39.52       38.68      4.28 o 
  12   6   8        4.81        7.08      2.84 o 
  13   6   8       25.88       28.42      3.91 o 
  14   6   8       24.06       28.39      6.21 o 
   2   0   9       10.02        9.31      1.60 o 
   4   0   9       41.85       41.34      2.77 o 
   6   0   9      152.68      144.21      4.36 o 
   8   0   9      327.35      319.66      6.76 o 
  10   0   9       19.21       16.93      2.60 o 
  12   0   9       54.23       50.53      3.00 o 
  14   0   9       51.11       51.73      2.84 o 
  16   0   9       80.07       83.28      3.36 o 
  18   0   9       76.02       81.46      3.41 o 
  20   0   9      141.32      134.92      5.89 o 
  22   0   9      171.00      174.69      5.53 o 
  24   0   9        2.37        1.07      1.76 o 
  26   0   9      217.71      234.21      6.51 o 
  28   0   9        9.78       11.62      2.52 o 
   1   1   9       53.59       51.64      2.10 o 
   2   1   9        2.24        2.16      0.96 o 
   3   1   9      113.12      119.87      2.90 o 
   4   1   9      258.43      259.13      4.21 o 
   5   1   9       45.45       47.34      2.02 o 
   6   1   9      171.72      170.86      3.61 o 
   7   1   9      126.23      132.15      2.82 o 
   8   1   9       94.44       94.58      2.44 o 
   9   1   9        2.76        2.23      0.97 o 
  10   1   9        1.61        2.00      0.93 o 
  11   1   9       11.94       10.40      1.55 o 
  12   1   9       47.53       49.57      2.08 o 
  13   1   9        7.23        6.91      1.40 o 
  14   1   9       29.79       28.90      1.67 o 
  15   1   9       18.82       18.44      1.59 o 
  16   1   9       27.19       28.34      2.24 o 
  17   1   9       79.00       83.80      3.68 o 
  18   1   9       20.39       18.51      1.92 o 
  19   1   9       46.74       49.36      2.71 o 
  20   1   9      178.64      177.55      4.49 o 
  21   1   9      241.46      234.22      5.82 o 
  22   1   9       77.44       83.24      5.72 o 
  23   1   9       11.20       12.66      1.82 o 
  24   1   9       42.54       45.76      2.72 o 
  25   1   9       65.51       64.79      3.17 o 
  26   1   9       22.06       22.68      2.17 o 
  27   1   9       13.26       17.83      3.32 o 
  28   1   9       22.15       28.05      2.37 o 
   1   2   9        3.90        3.70      1.14 o 
   2   2   9       48.31       49.49      2.34 o 
   3   2   9      184.72      189.62      4.05 o 
   4   2   9       15.33       14.96      1.51 o 
   5   2   9        2.32        1.86      1.05 o 
   6   2   9       97.31       92.39      3.34 o 
   7   2   9      126.02      125.19      3.93 o 
   8   2   9        8.47        9.90      1.52 o 
   9   2   9      108.54      103.46      4.22 o 
  10   2   9       41.36       29.14      2.44 o 
  11   2   9        9.30        8.35      1.73 o 
  12   2   9       18.28       19.09      2.13 o 
  13   2   9       24.85       24.60      2.36 o 
  14   2   9       97.20      101.24      3.96 o 
  15   2   9       15.01       13.00      1.99 o 
  16   2   9        7.46        7.28      1.77 o 
  17   2   9       70.38       72.87      4.37 o 
  18   2   9       96.72       92.44      3.51 o 
  19   2   9      292.38      280.60      6.70 o 
  20   2   9       61.10       64.06      3.32 o 
  21   2   9       49.97       48.78      2.73 o 
  22   2   9       83.81       89.40      3.40 o 
  23   2   9      115.74      121.16      3.87 o 
  24   2   9        8.51        8.24      1.60 o 
  25   2   9       29.13       26.20      2.21 o 
  26   2   9       75.07       80.20      3.82 o 
  27   2   9        6.32        4.85      1.99 o 
   1   3   9       57.51       55.93      3.57 o 
   2   3   9       59.96       56.34      3.56 o 
   3   3   9       33.65       29.49      2.71 o 
   4   3   9       37.99       47.34      3.30 o 
   5   3   9      133.92      124.42      5.49 o 
   6   3   9      151.96      150.89      6.05 o 
   7   3   9       54.61       56.58      4.37 o 
   8   3   9      181.49      173.77      8.04 o 
   9   3   9      120.34      104.07      5.53 o 
  10   3   9       76.28       67.71      5.14 o 
  11   3   9      107.33      104.37      3.73 o 
  12   3   9       11.51       13.82      1.79 o 
  13   3   9       65.27       70.26      3.69 o 
  14   3   9        5.18        3.51      1.74 o 
  15   3   9       85.57       89.25      3.53 o 
  16   3   9       38.14       43.40      3.08 o 
  17   3   9       42.38       45.10      2.56 o 
  18   3   9      147.01      135.24      7.06 o 
  19   3   9       46.46       44.81      7.36 o 
  20   3   9       27.83       32.88      3.69 o 
  21   3   9       33.69       28.05      3.54 o 
  22   3   9        2.55        1.47      3.76 o 
  23   3   9       14.19       14.01      2.78 o 
  24   3   9       17.60       16.17      2.86 o 
   1   4   9       26.43       21.93      2.54 o 
   2   4   9       23.08       14.92      5.14 o 
   3   4   9       91.39       97.98      5.42 o 
   4   4   9       55.29       50.49      6.85 o 
   5   4   9       43.74       37.93      5.17 o 
   6   4   9       44.87       40.81      6.10 o 
   7   4   9        4.94        2.32      2.15 o 
   8   4   9       10.47        8.98      2.58 o 
   9   4   9      144.92      135.39      9.99 o 
  10   4   9       94.70       96.69      6.95 o 
  11   4   9       45.36       38.78      3.93 o 
  12   4   9       83.40       77.28      5.43 o 
  13   4   9       94.13       86.54      5.62 o 
  14   4   9       19.76       15.17      3.04 o 
  15   4   9       39.15       33.37      3.82 o 
  16   4   9       22.61       21.41      3.36 o 
  17   4   9       11.40       13.57      3.20 o 
  18   4   9       53.93       54.53      6.08 o 
  19   4   9       31.63       27.97      3.63 o 
  20   4   9       39.14       40.89      4.74 o 
  21   4   9       29.23       30.16      4.88 o 
   1   5   9       25.74       36.09      5.31 o 
   2   5   9       22.19       23.23      3.41 o 
   3   5   9       21.70       25.78      4.60 o 
   4   5   9        2.14        1.59      2.22 o 
   5   5   9       64.03       72.04      5.27 o 
   6   5   9       42.93       35.01      4.03 o 
   7   5   9      201.83      195.19      7.56 o 
   8   5   9        5.24        3.09      3.32 o 
   9   5   9       13.77       11.66      3.82 o 
  10   5   9        5.62        6.06      2.60 o 
  11   5   9       38.17       35.47      5.77 o 
  12   5   9        5.46        5.75      3.79 o 
  13   5   9       42.90       38.37      4.54 o 
  14   5   9        2.74        1.36      2.53 o 
   0   0  10      292.29      323.50     10.64 o 
   2   0  10      283.29      313.05      6.98 o 
   4   0  10      122.04      137.92      4.52 o 
   6   0  10       28.40       29.56      2.54 o 
   8   0  10      104.89      105.30      3.98 o 
  10   0  10       45.55       46.41      3.04 o 
  12   0  10       21.36       25.74      2.29 o 
  14   0  10       20.73       18.03      2.03 o 
  16   0  10       95.63       99.70      3.81 o 
  18   0  10      142.34      135.29      4.24 o 
  20   0  10       86.16       91.46      4.47 o 
  22   0  10       50.76       49.22      3.55 o 
   0   1  10       22.69       25.72      2.42 o 
   1   1  10      108.98      109.48      3.14 o 
   2   1  10       37.22       38.32      1.97 o 
   3   1  10       32.33       32.34      1.86 o 
   4   1  10       48.48       49.09      2.19 o 
   5   1  10       36.68       38.48      1.75 o 
   6   1  10       30.40       28.13      1.54 o 
   7   1  10       20.73       19.77      1.48 o 
   8   1  10       54.44       56.96      2.17 o 
   9   1  10       92.31       95.47      2.94 o 
  10   1  10       43.71       46.34      3.62 o 
  11   1  10        9.38       10.97      1.64 o 
  12   1  10       12.70       11.03      1.55 o 
  13   1  10       11.30        9.05      1.51 o 
  14   1  10       99.48       95.58      5.12 o 
  15   1  10        6.69        6.21      1.76 o 
  16   1  10        2.97        2.64      1.42 o 
  17   1  10       20.46       18.75      2.44 o 
  18   1  10        3.10        4.97      1.57 o 
  19   1  10       34.23       29.30      2.35 o 
  20   1  10       39.57       42.82      2.69 o 
  21   1  10       22.44       23.48      2.23 o 
  22   1  10       88.14       80.31      3.52 o 
   0   2  10      168.29      159.15      8.27 o 
   1   2  10       37.70       44.04      2.40 o 
   2   2  10      195.78      192.88      4.31 o 
   3   2  10      100.24      103.21      3.24 o 
   4   2  10       26.63       28.09      2.00 o 
   5   2  10       49.70       50.17      2.51 o 
   6   2  10       95.08       92.58      3.60 o 
   7   2  10       98.59       99.65      4.05 o 
   8   2  10       87.97       86.37      3.99 o 
   9   2  10       26.75       25.47      2.53 o 
  10   2  10        6.97        5.83      1.78 o 
  11   2  10       32.36       35.24      2.82 o 
  12   2  10       30.58       33.28      2.82 o 
  13   2  10       10.42        8.88      2.76 o 
  14   2  10       21.54       20.09      2.36 o 
  15   2  10       32.34       34.97      2.88 o 
  16   2  10        0.45       -1.42      1.42 o 
  17   2  10      105.81      107.31      4.27 o 
  18   2  10       38.85       35.46      2.76 o 
  19   2  10       34.60       37.80      3.37 o 
  20   2  10       10.51       13.74      1.84 o 
   0   3  10      245.50      250.19      9.78 o 
   1   3  10       14.28       13.27      2.34 o 
   2   3  10        0.89        0.54      1.69 o 
   3   3  10       22.72       21.15      3.22 o 
   4   3  10       26.68       25.38      3.38 o 
   5   3  10       37.68       36.85      3.91 o 
   6   3  10       31.28       33.64      3.77 o 
   7   3  10       17.75       19.74      3.08 o 
   8   3  10       39.81       44.58      4.16 o 
   9   3  10       27.88       18.22      3.12 o 
  10   3  10        0.96        2.17      2.36 o 
  11   3  10      130.37      117.81      5.99 o 
  12   3  10        2.78        1.06      2.35 o 
  13   3  10       15.37       12.49      3.15 o 
  14   3  10       13.53       11.31      3.62 o 
  15   3  10       79.06       73.77      5.27 o 
  16   3  10       10.99       12.94      3.00 o 
  17   3  10       41.20       40.69      7.14 o 
   0   4  10       30.10       33.92      7.19 o 
   1   4  10        3.31        5.91      2.56 o 
   2   4  10       49.55       45.53      4.37 o 
   3   4  10       35.53       30.85      3.79 o 
   4   4  10       18.99       22.46      3.38 o 
   5   4  10       46.20       36.80      4.11 o 
   6   4  10       44.66       46.24      4.48 o 
   7   4  10       10.18        4.95      2.65 o 
   8   4  10       51.29       48.57      4.50 o 
   9   4  10       16.18       12.70      3.22 o 
  10   4  10        3.23        1.62      2.55 o 
  11   4  10       89.56       81.65      5.70 o 
   2   0  11       35.39       30.44      2.71 o 
   4   0  11       47.08       50.20      3.33 o 
   6   0  11        1.58       -0.82      1.52 o 
   8   0  11      134.98      139.63      4.79 o 
  10   0  11       27.51       24.81      2.34 o 
  12   0  11       29.13       27.51      2.46 o 
   1   1  11       73.97       75.48      2.82 o 
   2   1  11       22.62       19.85      1.69 o 
   3   1  11       59.02       59.95      2.54 o 
   4   1  11       91.05       94.43      2.96 o 
   5   1  11       97.83       99.41      3.00 o 
   6   1  11       67.76       64.98      3.21 o 
   7   1  11        1.99        1.62      1.36 o 
   8   1  11       22.65       21.59      2.02 o 
   9   1  11       24.56       22.63      2.04 o 
  10   1  11        5.36        1.85      1.72 o 
  11   1  11        2.88        3.03      1.37 o 
  12   1  11       10.43        6.52      1.76 o 
   1   2  11        1.28        0.98      1.26 o 
   2   2  11       14.36       12.86      1.70 o 
   3   2  11       81.34       84.62      3.71 o 
   4   2  11        8.72       11.57      2.14 o 
   5   2  11       64.02       64.87      5.10 o 
   6   2  11        2.69        3.29      1.83 o 
   7   2  11       38.43       40.27      3.13 o 
   8   2  11       14.60       14.43      2.83 o 
   9   2  11        2.78        0.22      1.99 o 
                                                 
